# Supplementary material for: Population and subspecies diversity at mouse centromere satellites
Source: BMC Genomics. 2021 Apr 17;22:279. doi: 10.1186/s12864-021-07591-5 (PMC8052823; doi:10.1186/s12864-021-07591-5)
Supplement: Supplementary file 10 — Additional file 10: Table S1. Results from TukeyHSD post-hoc tests comparing the distributions of minor and major satellite 31-mer frequencies in inbred strains and wild-caught mice. [file 12864_2021_7591_MOESM10_ESM.xlsx]

## Sheet: InbredMinor
Fit: aov(formula = k31MusmusculusconsensusMINORinbred$CORRECTEDCOUNT ~ k31MusmusculusconsensusMINORinbred$STRAIN + k31MusmusculusconsensusMINORinbred$LIBRARY)
Df Sum Sq Mean Sq F value Pr(>F)
k31MusmusculusconsensusMINORinbred$STRAIN 13 859.9 66.14 1940.25 <2e-16 ***
k31MusmusculusconsensusMINORinbred$LIBRARY 11 6.7 0.61 17.94 <2e-16 ***
Residuals 5975 203.7 0.03
$`k31MusmusculusconsensusMINORinbred$STRAIN`
	diff	lwr	upr	p adj
129S1/SvImJ-129P2/OlaHsd	-0.0554656	-0.0954509	-0.0154803	0.0002859
129S5SvEvBrd-129P2/OlaHsd	-0.30745	-0.347435	-0.267464	0
A/J-129P2/OlaHsd	-0.142662	-0.179163	-0.10616	0
C3H/HeJ-129P2/OlaHsd	-0.0775873	-0.117573	-0.037602	0
C57BL/6NJ-129P2/OlaHsd	-0.211723	-0.251708	-0.171737	0
CAST/EiJ-129P2/OlaHsd	-0.2336	-0.273585	-0.193615	0
DBA/2J-129P2/OlaHsd	0.0660064	0.0260211	0.105992	2.9e-06
FVB/NJ-129P2/OlaHsd	-0.77855	-0.827521	-0.729578	0
LEWES/EiJ-129P2/OlaHsd	0.27251	0.223539	0.321482	0
MOLF/EiJ-129P2/OlaHsd	-0.0490736	-0.0980454	-0.000101777	0.048918
PWK/PhJ-129P2/OlaHsd	0.421477	0.381492	0.461463	0
WSB/EiJ-129P2/OlaHsd	-0.0637198	-0.103705	-0.0237345	8.3e-06
ZALENDE/EiJ-129P2/OlaHsd	-1.5975	-1.64648	-1.54853	0
129S5SvEvBrd-129S1/SvImJ	-0.251984	-0.291969	-0.211999	0
A/J-129S1/SvImJ	-0.087196	-0.123697	-0.0506945	0
C3H/HeJ-129S1/SvImJ	-0.0221217	-0.062107	0.0178636	0.849901
C57BL/6NJ-129S1/SvImJ	-0.156257	-0.196242	-0.116272	0
CAST/EiJ-129S1/SvImJ	-0.178135	-0.21812	-0.138149	0
DBA/2J-129S1/SvImJ	0.121472	0.0814867	0.161457	0
FVB/NJ-129S1/SvImJ	-0.723084	-0.772056	-0.674112	0
LEWES/EiJ-129S1/SvImJ	0.327976	0.279004	0.376948	0
MOLF/EiJ-129S1/SvImJ	0.00639202	-0.0425798	0.0553638	1
PWK/PhJ-129S1/SvImJ	0.476943	0.436958	0.516928	0
WSB/EiJ-129S1/SvImJ	-0.00825425	-0.0482395	0.0317311	0.99999
ZALENDE/EiJ-129S1/SvImJ	-1.54204	-1.59101	-1.49307	0
A/J-129S5SvEvBrd	0.164788	0.128287	0.20129	0
C3H/HeJ-129S5SvEvBrd	0.229862	0.189877	0.269848	0
C57BL/6NJ-129S5SvEvBrd	0.0957269	0.0557416	0.135712	0
CAST/EiJ-129S5SvEvBrd	0.0738495	0.0338642	0.113835	1e-07
DBA/2J-129S5SvEvBrd	0.373456	0.333471	0.413441	0
FVB/NJ-129S5SvEvBrd	-0.4711	-0.520072	-0.422128	0
LEWES/EiJ-129S5SvEvBrd	0.57996	0.530988	0.628932	0
MOLF/EiJ-129S5SvEvBrd	0.258376	0.209404	0.307348	0
PWK/PhJ-129S5SvEvBrd	0.728927	0.688942	0.768912	0
WSB/EiJ-129S5SvEvBrd	0.24373	0.203745	0.283715	0
ZALENDE/EiJ-129S5SvEvBrd	-1.29005	-1.33903	-1.24108	0
C3H/HeJ-A/J	0.0650742	0.0285728	0.101576	2e-07
C57BL/6NJ-A/J	-0.0690612	-0.105563	-0.0325598	0
CAST/EiJ-A/J	-0.0909386	-0.12744	-0.0544372	0
DBA/2J-A/J	0.208668	0.172167	0.245169	0
FVB/NJ-A/J	-0.635888	-0.682059	-0.589717	0
LEWES/EiJ-A/J	0.415172	0.369001	0.461343	0
MOLF/EiJ-A/J	0.093588	0.0474169	0.139759	0
PWK/PhJ-A/J	0.564139	0.527638	0.60064	0
WSB/EiJ-A/J	0.0789417	0.0424403	0.115443	0
ZALENDE/EiJ-A/J	-1.45484	-1.50101	-1.40867	0
C57BL/6NJ-C3H/HeJ	-0.134135	-0.174121	-0.0941501	0
CAST/EiJ-C3H/HeJ	-0.156013	-0.195998	-0.116028	0
DBA/2J-C3H/HeJ	0.143594	0.103608	0.183579	0
FVB/NJ-C3H/HeJ	-0.700962	-0.749934	-0.651991	0
LEWES/EiJ-C3H/HeJ	0.350098	0.301126	0.39907	0
MOLF/EiJ-C3H/HeJ	0.0285137	-0.020458	0.0774855	0.79652
PWK/PhJ-C3H/HeJ	0.499065	0.459079	0.53905	0
WSB/EiJ-C3H/HeJ	0.0138675	-0.0261178	0.0538528	0.99683
ZALENDE/EiJ-C3H/HeJ	-1.51992	-1.56889	-1.47094	0
CAST/EiJ-C57BL/6NJ	-0.0218774	-0.0618627	0.0181079	0.860008
DBA/2J-C57BL/6NJ	0.277729	0.237744	0.317714	0
FVB/NJ-C57BL/6NJ	-0.566827	-0.615799	-0.517855	0
LEWES/EiJ-C57BL/6NJ	0.484233	0.435261	0.533205	0
MOLF/EiJ-C57BL/6NJ	0.162649	0.113677	0.211621	0
PWK/PhJ-C57BL/6NJ	0.6332	0.593215	0.673185	0
WSB/EiJ-C57BL/6NJ	0.148003	0.108018	0.187988	0
ZALENDE/EiJ-C57BL/6NJ	-1.38578	-1.43475	-1.33681	0
DBA/2J-CAST/EiJ	0.299607	0.259621	0.339592	0
FVB/NJ-CAST/EiJ	-0.544949	-0.593921	-0.495978	0
LEWES/EiJ-CAST/EiJ	0.506111	0.457139	0.555082	0
MOLF/EiJ-CAST/EiJ	0.184527	0.135555	0.233498	0
PWK/PhJ-CAST/EiJ	0.655078	0.615092	0.695063	0
WSB/EiJ-CAST/EiJ	0.16988	0.129895	0.209866	0
ZALENDE/EiJ-CAST/EiJ	-1.3639	-1.41288	-1.31493	0
FVB/NJ-DBA/2J	-0.844556	-0.893528	-0.795584	0
LEWES/EiJ-DBA/2J	0.206504	0.157532	0.255476	0
MOLF/EiJ-DBA/2J	-0.11508	-0.164052	-0.0661082	0
PWK/PhJ-DBA/2J	0.355471	0.315486	0.395456	0
WSB/EiJ-DBA/2J	-0.129726	-0.169712	-0.0897409	0
ZALENDE/EiJ-DBA/2J	-1.66351	-1.71248	-1.61454	0
LEWES/EiJ-FVB/NJ	1.05106	0.994512	1.10761	0
MOLF/EiJ-FVB/NJ	0.729476	0.672928	0.786024	0
PWK/PhJ-FVB/NJ	1.20003	1.15106	1.249	0
WSB/EiJ-FVB/NJ	0.71483	0.665858	0.763802	0
ZALENDE/EiJ-FVB/NJ	-0.818954	-0.875502	-0.762406	0
MOLF/EiJ-LEWES/EiJ	-0.321584	-0.378132	-0.265036	0
PWK/PhJ-LEWES/EiJ	0.148967	0.0999952	0.197939	0
WSB/EiJ-LEWES/EiJ	-0.33623	-0.385202	-0.287258	0
ZALENDE/EiJ-LEWES/EiJ	-1.87001	-1.92656	-1.81347	0
PWK/PhJ-MOLF/EiJ	0.470551	0.421579	0.519523	0
WSB/EiJ-MOLF/EiJ	-0.0146463	-0.0636181	0.0343255	0.999311
ZALENDE/EiJ-MOLF/EiJ	-1.54843	-1.60498	-1.49188	0
WSB/EiJ-PWK/PhJ	-0.485197	-0.525183	-0.445212	0
ZALENDE/EiJ-PWK/PhJ	-2.01898	-2.06795	-1.97001	0
ZALENDE/EiJ-WSB/EiJ	-1.53378	-1.58276	-1.48481	0
$`k31MusmusculusconsensusMINORinbred$LIBRARY`
	diff	lwr	upr	p adj
2 1	0	-0.0616817	0.0616817	1
LB3888055-1	0.00736291	-0.0543188	0.0690446	1
LB3888056-1	0.00939208	-0.0522896	0.0710738	1
LB3888057-1	0.0244189	-0.0372628	0.0861006	0.999424
LB3888058-1	0.037176	-0.0245057	0.0988577	0.881457
LB3888060-1	0.0101544	-0.0515273	0.0718362	1
LB3888061-1	-0.0232419	-0.0849236	0.0384398	0.999744
LB3888089-1	-0.00562976	-0.0673115	0.056052	1
LB4505614-1	-0.00939208	-0.0710738	0.0522897	1
LB4505626-1	-0.00736291	-0.0690446	0.0543188	1
LB4505627-1	-0.103879	-0.165561	-0.0421972	2e-07
LB4505650-1	0.0232419	-0.0384398	0.0849237	0.999744
LB4505662-1	-0.0101544	-0.0718361	0.0515273	1
LB4505686-1	-0.037176	-0.0988577	0.0245057	0.881457
LB4505687-1	0.00562976	-0.056052	0.0673115	1
LB4505698-1	-0.0244189	-0.0861006	0.0372628	0.999424
LB5442420-1	0.0283761	-0.0333056	0.0900578	0.994533
LB7469040-1	0.0755028	0.0138211	0.137185	0.0020011
LBA-1	0	-0.0616817	0.0616817	1
LBB-1	0	-0.0616817	0.0616817	1
P2 SLX300DSS-1	-0.0335829	-0.0952646	0.0280988	0.956232
P2 SLX500DSS-1	0.0335829	-0.0280988	0.0952646	0.956232
SLX300DSS-1	-0.0379997	-0.0996814	0.023682	0.856977
SLX500DSS-1	0.0379997	-0.023682	0.0996814	0.856977
LB3888055-2	0.00736291	-0.0543188	0.0690446	1
LB3888056-2	0.00939208	-0.0522896	0.0710738	1
LB3888057-2	0.0244189	-0.0372628	0.0861006	0.999424
LB3888058-2	0.037176	-0.0245057	0.0988577	0.881457
LB3888060-2	0.0101544	-0.0515273	0.0718362	1
LB3888061-2	-0.0232419	-0.0849236	0.0384398	0.999744
LB3888089-2	-0.00562976	-0.0673115	0.056052	1
LB4505614-2	-0.00939208	-0.0710738	0.0522897	1
LB4505626-2	-0.00736291	-0.0690446	0.0543188	1
LB4505627-2	-0.103879	-0.165561	-0.0421972	2e-07
LB4505650-2	0.0232419	-0.0384398	0.0849237	0.999744
LB4505662-2	-0.0101544	-0.0718361	0.0515273	1
LB4505686-2	-0.037176	-0.0988577	0.0245057	0.881457
LB4505687-2	0.00562976	-0.056052	0.0673115	1
LB4505698-2	-0.0244189	-0.0861006	0.0372628	0.999424
LB5442420-2	0.0283761	-0.0333056	0.0900578	0.994533
LB7469040-2	0.0755028	0.0138211	0.137185	0.0020011
LBA-2	0	-0.0616817	0.0616817	1
LBB-2	0	-0.0616817	0.0616817	1
P2-SLX300DSS-2	-0.0335829	-0.0952646	0.0280988	0.956232
P2-SLX500DSS-2	0.0335829	-0.0280988	0.0952646	0.956232
SLX300DSS-2	-0.0379997	-0.0996814	0.023682	0.856977
SLX500DSS-2	0.0379997	-0.023682	0.0996814	0.856977
LB3888056-LB3888055	0.00202918	-0.0596526	0.0637109	1
LB3888057-LB3888055	0.017056	-0.0446257	0.0787377	0.999999
LB3888058-LB3888055	0.0298131	-0.0318686	0.0914948	0.989401
LB3888060-LB3888055	0.00279152	-0.0588902	0.0644732	1
LB3888061-LB3888055	-0.0306048	-0.0922866	0.0310769	0.985194
LB3888089-LB3888055	-0.0129927	-0.0746744	0.0486891	1
LB4505614-LB3888055	-0.016755	-0.0784367	0.0449267	0.999999
LB4505626-LB3888055	-0.0147258	-0.0764075	0.0469559	1
LB4505627-LB3888055	-0.111242	-0.172924	-0.0495601	0
LB4505650-LB3888055	0.015879	-0.0458027	0.0775607	1
LB4505662-LB3888055	-0.0175173	-0.0791991	0.0441644	0.999999
LB4505686-LB3888055	-0.0445389	-0.106221	0.0171428	0.583397
LB4505687-LB3888055	-0.00173315	-0.0634149	0.0599486	1
LB4505698-LB3888055	-0.0317818	-0.0934635	0.0298999	0.976552
LB5442420-LB3888055	0.0210132	-0.0406685	0.0826949	0.999955
LB7469040-LB3888055	0.0681399	0.00645819	0.129822	0.0124728
LBA-LB3888055	-0.00736291	-0.0690446	0.0543188	1
LBB-LB3888055	-0.00736291	-0.0690446	0.0543188	1
P2 SLX300DSS-LB3888055	-0.0409458	-0.102628	0.0207359	0.748048
P2 SLX500DSS-LB3888055	0.02622	-0.0354617	0.0879017	0.998255
SLX300DSS-LB3888055	-0.0453626	-0.107044	0.0163191	0.543663
SLX500DSS-LB3888055	0.0306368	-0.0310449	0.0923185	0.984999
LB3888057-LB3888056	0.0150268	-0.0466549	0.0767085	1
LB3888058-LB3888056	0.0277839	-0.0338978	0.0894656	0.99593
LB3888060-LB3888056	0.00076234	-0.0609194	0.0624441	1
LB3888061-LB3888056	-0.032634	-0.0943157	0.0290477	0.968135
LB3888089-LB3888056	-0.0150218	-0.0767036	0.0466599	1
LB4505614-LB3888056	-0.0187842	-0.0804659	0.0428976	0.999994
LB4505626-LB3888056	-0.016755	-0.0784367	0.0449267	0.999999
LB4505627-LB3888056	-0.113271	-0.174953	-0.0515893	0
LB4505650-LB3888056	0.0138498	-0.0478319	0.0755316	1
LB4505662-LB3888056	-0.0195465	-0.0812282	0.0421352	0.999988
LB4505686-LB3888056	-0.0465681	-0.10825	0.0151136	0.485843
LB4505687-LB3888056	-0.00376233	-0.0654441	0.0579194	1
LB4505698-LB3888056	-0.033811	-0.0954927	0.0278707	0.952934
LB5442420-LB3888056	0.018984	-0.0426977	0.0806657	0.999993
LB7469040-LB3888056	0.0661107	0.00442902	0.127793	0.0197457
LBA-LB3888056	-0.00939208	-0.0710738	0.0522897	1
LBB-LB3888056	-0.00939208	-0.0710738	0.0522897	1
P2 SLX300DSS-LB3888056	-0.042975	-0.104657	0.0187067	0.657715
P2 SLX500DSS-LB3888056	0.0241908	-0.0374909	0.0858726	0.999505
SLX300DSS-LB3888056	-0.0473918	-0.109074	0.0142899	0.447093
SLX500DSS-LB3888056	0.0286076	-0.0330741	0.0902894	0.993887
LB3888058-LB3888057	0.0127571	-0.0489246	0.0744388	1
LB3888060-LB3888057	-0.0142645	-0.0759462	0.0474173	1
LB3888061-LB3888057	-0.0476608	-0.109343	0.0140209	0.434641
LB3888089-LB3888057	-0.0300487	-0.0917304	0.0316331	0.988267
LB4505614-LB3888057	-0.033811	-0.0954927	0.0278707	0.952934
LB4505626-LB3888057	-0.0317818	-0.0934635	0.0298999	0.976552
LB4505627-LB3888057	-0.128298	-0.18998	-0.0666161	0
LB4505650-LB3888057	-0.00117698	-0.0628587	0.0605048	1
LB4505662-LB3888057	-0.0345733	-0.096255	0.0271084	0.940581
LB4505686-LB3888057	-0.0615949	-0.123277	8.68358e-05	0.0508653
LB4505687-LB3888057	-0.0187891	-0.0804709	0.0428926	0.999994
LB4505698-LB3888057	-0.0488378	-0.11052	0.0128439	0.381696
LB5442420-LB3888057	0.0039572	-0.0577245	0.0656389	1
LB7469040-LB3888057	0.0510839	-0.0105978	0.112766	0.289639
LBA-LB3888057	-0.0244189	-0.0861006	0.0372628	0.999424
LBB-LB3888057	-0.0244189	-0.0861006	0.0372628	0.999424
P2 SLX300DSS-LB3888057	-0.0580018	-0.119684	0.00367991	0.0996124
P2 SLX500DSS-LB3888057	0.00916402	-0.0525177	0.0708457	1
SLX300DSS-LB3888057	-0.0624186	-0.1241	-0.000736888	0.0431522
SLX500DSS-LB3888057	0.0135808	-0.0481009	0.0752625	1
LB3888060-LB3888058	-0.0270216	-0.0887033	0.0346602	0.997272
LB3888061-LB3888058	-0.0604179	-0.1221	0.00126381	0.0639161
LB3888089-LB3888058	-0.0428057	-0.104487	0.018876	0.665578
LB4505614-LB3888058	-0.0465681	-0.10825	0.0151136	0.485843
LB4505626-LB3888058	-0.0445389	-0.106221	0.0171428	0.583397
LB4505627-LB3888058	-0.141055	-0.202737	-0.0793732	0
LB4505650-LB3888058	-0.0139341	-0.0756158	0.0477477	1
LB4505662-LB3888058	-0.0473304	-0.109012	0.0143513	0.44995
LB4505686-LB3888058	-0.074352	-0.136034	-0.0126703	0.0027069
LB4505687-LB3888058	-0.0315462	-0.093228	0.0301355	0.97854
LB4505698-LB3888058	-0.0615949	-0.123277	8.68358e-05	0.0508653
LB5442420-LB3888058	-0.0087999	-0.0704816	0.0528818	1
LB7469040-LB3888058	0.0383268	-0.0233549	0.100009	0.846489
LBA-LB3888058	-0.037176	-0.0988577	0.0245057	0.881457
LBB-LB3888058	-0.037176	-0.0988577	0.0245057	0.881457
P2 SLX300DSS-LB3888058	-0.0707589	-0.132441	-0.00907718	0.0066936
P2 SLX500DSS-LB3888058	-0.00359308	-0.0652748	0.0580886	1
SLX300DSS-LB3888058	-0.0751757	-0.136857	-0.013494	0.0021818
SLX500DSS-LB3888058	0.000823723	-0.060858	0.0625055	1
LB3888061-LB3888060	-0.0333963	-0.0950781	0.0282854	0.9588
LB3888089-LB3888060	-0.0157842	-0.0774659	0.0458976	1
LB4505614-LB3888060	-0.0195465	-0.0812282	0.0421352	0.999988
LB4505626-LB3888060	-0.0175173	-0.0791991	0.0441644	0.999999
LB4505627-LB3888060	-0.114033	-0.175715	-0.0523516	0
LB4505650-LB3888060	0.0130875	-0.0485942	0.0747692	1
LB4505662-LB3888060	-0.0203088	-0.0819906	0.0413729	0.999976
LB4505686-LB3888060	-0.0473304	-0.109012	0.0143513	0.44995
LB4505687-LB3888060	-0.00452467	-0.0662064	0.0571571	1
LB4505698-LB3888060	-0.0345733	-0.096255	0.0271084	0.940581
LB5442420-LB3888060	0.0182217	-0.0434601	0.0799034	0.999997
LB7469040-LB3888060	0.0653484	0.00366668	0.12703	0.0233404
LBA-LB3888060	-0.0101544	-0.0718361	0.0515273	1
LBB-LB3888060	-0.0101544	-0.0718361	0.0515273	1
P2 SLX300DSS-LB3888060	-0.0437373	-0.105419	0.0179444	0.621794
P2 SLX500DSS-LB3888060	0.0234285	-0.0382532	0.0851102	0.999707
SLX300DSS-LB3888060	-0.0481541	-0.109836	0.0135276	0.412124
SLX500DSS-LB3888060	0.0278453	-0.0338364	0.089527	0.995801
LB3888089-LB3888061	0.0176122	-0.0440696	0.0792939	0.999998
LB4505614-LB3888061	0.0138498	-0.0478319	0.0755316	1
LB4505626-LB3888061	0.015879	-0.0458027	0.0775607	1
LB4505627-LB3888061	-0.080637	-0.142319	-0.0189553	0.0004857
LB4505650-LB3888061	0.0464838	-0.0151979	0.108166	0.48985
LB4505662-LB3888061	0.0130875	-0.0485942	0.0747692	1
LB4505686-LB3888061	-0.0139341	-0.0756158	0.0477477	1
LB4505687-LB3888061	0.0288717	-0.0328101	0.0905534	0.993073
LB4505698-LB3888061	-0.00117698	-0.0628587	0.0605048	1
LB5442420-LB3888061	0.051618	-0.0100637	0.1133	0.269805
LB7469040-LB3888061	0.0987447	0.037063	0.160426	1.5e-06
LBA-LB3888061	0.0232419	-0.0384398	0.0849237	0.999744
LBB-LB3888061	0.0232419	-0.0384398	0.0849237	0.999744
P2 SLX300DSS-LB3888061	-0.010341	-0.0720227	0.0513407	1
P2 SLX500DSS-LB3888061	0.0568248	-0.00485689	0.118507	0.122087
SLX300DSS-LB3888061	-0.0147578	-0.0764395	0.0469239	1
SLX500DSS-LB3888061	0.0612416	-0.000440091	0.122923	0.0545191
LB4505614-LB3888089	-0.00376233	-0.0654441	0.0579194	1
LB4505626-LB3888089	-0.00173315	-0.0634149	0.0599486	1
LB4505627-LB3888089	-0.0982492	-0.159931	-0.0365674	1.7e-06
LB4505650-LB3888089	0.0288717	-0.0328101	0.0905534	0.993073
LB4505662-LB3888089	-0.00452467	-0.0662064	0.0571571	1
LB4505686-LB3888089	-0.0315462	-0.093228	0.0301355	0.97854
LB4505687-LB3888089	0.0112595	-0.0504222	0.0729412	1
LB4505698-LB3888089	-0.0187891	-0.0804709	0.0428926	0.999994
LB5442420-LB3888089	0.0340059	-0.0276759	0.0956876	0.949974
LB7469040-LB3888089	0.0811326	0.0194509	0.142814	0.0004213
LBA-LB3888089	0.00562976	-0.056052	0.0673115	1
LBB-LB3888089	0.00562976	-0.056052	0.0673115	1
P2 SLX300DSS-LB3888089	-0.0279532	-0.0896349	0.0337286	0.995566
P2 SLX500DSS-LB3888089	0.0392127	-0.0224691	0.100894	0.815966
SLX300DSS-LB3888089	-0.03237	-0.0940517	0.0293118	0.970958
SLX500DSS-LB3888089	0.0436295	-0.0180523	0.105311	0.626919
LB4505626-LB4505614	0.00202918	-0.0596526	0.0637109	1
LB4505627-LB4505614	-0.0944868	-0.156169	-0.0328051	6.4e-06
LB4505650-LB4505614	0.032634	-0.0290477	0.0943157	0.968135
LB4505662-LB4505614	-0.00076234	-0.0624441	0.0609194	1
LB4505686-LB4505614	-0.0277839	-0.0894656	0.0338978	0.99593
LB4505687-LB4505614	0.0150218	-0.0466599	0.0767036	1
LB4505698-LB4505614	-0.0150268	-0.0767085	0.0466549	1
LB5442420-LB4505614	0.0377682	-0.0239136	0.0994499	0.86414
LB7469040-LB4505614	0.0848949	0.0232132	0.146577	0.0001385
LBA-LB4505614	0.00939208	-0.0522896	0.0710738	1
LBB-LB4505614	0.00939208	-0.0522896	0.0710738	1
P2 SLX300DSS-LB4505614	-0.0241908	-0.0858726	0.0374909	0.999505
P2 SLX500DSS-LB4505614	0.042975	-0.0187067	0.104657	0.657715
SLX300DSS-LB4505614	-0.0286076	-0.0902894	0.0330741	0.993887
SLX500DSS-LB4505614	0.0473918	-0.0142899	0.109074	0.447093
LB4505627-LB4505626	-0.096516	-0.158198	-0.0348343	3.2e-06
LB4505650-LB4505626	0.0306048	-0.0310769	0.0922865	0.985194
LB4505662-LB4505626	-0.00279152	-0.0644732	0.0588902	1
LB4505686-LB4505626	-0.0298131	-0.0914948	0.0318686	0.989401
LB4505687-LB4505626	0.0129927	-0.0486891	0.0746744	1
LB4505698-LB4505626	-0.017056	-0.0787377	0.0446257	0.999999
LB5442420-LB4505626	0.035739	-0.0259427	0.0974207	0.917467
LB7469040-LB4505626	0.0828657	0.021184	0.144547	0.0002541
LBA-LB4505626	0.00736291	-0.0543188	0.0690446	1
LBB-LB4505626	0.00736291	-0.0543188	0.0690446	1
P2 SLX300DSS-LB4505626	-0.02622	-0.0879017	0.0354617	0.998255
P2 SLX500DSS-LB4505626	0.0409458	-0.0207359	0.102627	0.748048
SLX300DSS-LB4505626	-0.0306368	-0.0923185	0.0310449	0.984999
SLX500DSS-LB4505626	0.0453626	-0.0163191	0.107044	0.543663
LB4505650-LB4505627	0.127121	0.0654391	0.188803	0
LB4505662-LB4505627	0.0937245	0.0320428	0.155406	8.2e-06
LB4505686-LB4505627	0.0667029	0.0050212	0.128385	0.0173048
LB4505687-LB4505627	0.109509	0.047827	0.17119	0
LB4505698-LB4505627	0.07946	0.0177783	0.141142	0.0006785
LB5442420-LB4505627	0.132255	0.0705733	0.193937	0
LB7469040-LB4505627	0.179382	0.1177	0.241063	0
LBA-LB4505627	0.103879	0.0421972	0.165561	2e-07
LBB-LB4505627	0.103879	0.0421972	0.165561	2e-07
P2 SLX300DSS-LB4505627	0.070296	0.00861428	0.131978	0.0074896
P2 SLX500DSS-LB4505627	0.137462	0.0757801	0.199144	0
SLX300DSS-LB4505627	0.0658792	0.00419748	0.127561	0.0207811
SLX500DSS-LB4505627	0.141879	0.0801969	0.20356	0
LB4505662-LB4505650	-0.0333963	-0.0950781	0.0282854	0.9588
LB4505686-LB4505650	-0.0604179	-0.1221	0.00126381	0.0639161
LB4505687-LB4505650	-0.0176122	-0.0792939	0.0440696	0.999998
LB4505698-LB4505650	-0.0476608	-0.109343	0.0140209	0.434641
LB5442420-LB4505650	0.00513417	-0.0565476	0.0668159	1
LB7469040-LB4505650	0.0522609	-0.00942082	0.113943	0.247067
LBA-LB4505650	-0.0232419	-0.0849236	0.0384398	0.999744
LBB-LB4505650	-0.0232419	-0.0849236	0.0384398	0.999744
P2 SLX300DSS-LB4505650	-0.0568248	-0.118507	0.00485689	0.122087
P2 SLX500DSS-LB4505650	0.010341	-0.0513407	0.0720227	1
SLX300DSS-LB4505650	-0.0612416	-0.122923	0.000440091	0.0545191
SLX500DSS-LB4505650	0.0147578	-0.0469239	0.0764395	1
LB4505686-LB4505662	-0.0270216	-0.0887033	0.0346602	0.997272
LB4505687-LB4505662	0.0157842	-0.0458975	0.0774659	1
LB4505698-LB4505662	-0.0142645	-0.0759462	0.0474173	1
LB5442420-LB4505662	0.0385305	-0.0231512	0.100212	0.839742
LB7469040-LB4505662	0.0856572	0.0239755	0.147339	0.0001098
LBA-LB4505662	0.0101544	-0.0515273	0.0718362	1
LBB-LB4505662	0.0101544	-0.0515273	0.0718362	1
P2 SLX300DSS-LB4505662	-0.0234285	-0.0851102	0.0382532	0.999707
P2 SLX500DSS-LB4505662	0.0437373	-0.0179444	0.105419	0.621794
SLX300DSS-LB4505662	-0.0278453	-0.089527	0.0338364	0.995801
SLX500DSS-LB4505662	0.0481541	-0.0135276	0.109836	0.412124
LB4505687-LB4505686	0.0428057	-0.018876	0.104487	0.665578
LB4505698-LB4505686	0.0127571	-0.0489246	0.0744388	1
LB5442420-LB4505686	0.0655521	0.00387036	0.127234	0.0223268
LB7469040-LB4505686	0.112679	0.0509971	0.174361	0
LBA-LB4505686	0.037176	-0.0245057	0.0988577	0.881457
LBB-LB4505686	0.037176	-0.0245057	0.0988577	0.881457
P2 SLX300DSS-LB4505686	0.00359308	-0.0580887	0.0652748	1
P2 SLX500DSS-LB4505686	0.0707589	0.00907718	0.132441	0.0066936
SLX300DSS-LB4505686	-0.000823723	-0.0625055	0.060858	1
SLX500DSS-LB4505686	0.0751757	0.013494	0.136857	0.0021818
LB4505698-LB4505687	-0.0300487	-0.0917304	0.0316331	0.988267
LB5442420-LB4505687	0.0227463	-0.0389354	0.0844281	0.999822
LB7469040-LB4505687	0.0698731	0.00819134	0.131555	0.0082921
LBA-LB4505687	-0.00562976	-0.0673115	0.056052	1
LBB-LB4505687	-0.00562976	-0.0673115	0.056052	1
P2 SLX300DSS-LB4505687	-0.0392127	-0.100894	0.0224691	0.815966
P2 SLX500DSS-LB4505687	0.0279532	-0.0337286	0.0896349	0.995566
SLX300DSS-LB4505687	-0.0436295	-0.105311	0.0180522	0.626919
SLX500DSS-LB4505687	0.03237	-0.0293118	0.0940517	0.970958
LB5442420-LB4505698	0.052795	-0.00888673	0.114477	0.229142
LB7469040-LB4505698	0.0999217	0.03824	0.161604	1e-06
LBA-LB4505698	0.0244189	-0.0372628	0.0861006	0.999424
LBB-LB4505698	0.0244189	-0.0372628	0.0861006	0.999424
P2 SLX300DSS-LB4505698	-0.00916402	-0.0708457	0.0525177	1
P2 SLX500DSS-LB4505698	0.0580018	-0.00367991	0.119683	0.0996124
SLX300DSS-LB4505698	-0.0135808	-0.0752625	0.0481009	1
SLX500DSS-LB4505698	0.0624186	0.000736888	0.1241	0.0431522
LB7469040-LB5442420	0.0471267	-0.014555	0.108809	0.459467
LBA-LB5442420	-0.0283761	-0.0900578	0.0333056	0.994533
LBB-LB5442420	-0.0283761	-0.0900578	0.0333056	0.994533
P2 SLX300DSS-LB5442420	-0.061959	-0.123641	-0.000277284	0.0473208
P2 SLX500DSS-LB5442420	0.00520682	-0.0564749	0.0668886	1
SLX300DSS-LB5442420	-0.0663758	-0.128058	-0.00469408	0.0186173
SLX500DSS-LB5442420	0.00962362	-0.0520581	0.0713054	1
LBA-LB7469040	-0.0755028	-0.137185	-0.0138211	0.0020011
LBB-LB7469040	-0.0755028	-0.137185	-0.0138211	0.0020011
P2 SLX300DSS-LB7469040	-0.109086	-0.170767	-0.047404	0
P2 SLX500DSS-LB7469040	-0.0419199	-0.103602	0.0197618	0.705859
SLX300DSS-LB7469040	-0.113503	-0.175184	-0.0518208	0
SLX500DSS-LB7469040	-0.0375031	-0.0991848	0.0241786	0.87207
LBB-LBA	0	-0.0616817	0.0616817	1
P2 SLX300DSS-LBA	-0.0335829	-0.0952646	0.0280988	0.956232
P2 SLX500DSS-LBA	0.0335829	-0.0280988	0.0952646	0.956232
SLX300DSS-LBA	-0.0379997	-0.0996814	0.023682	0.856977
SLX500DSS-LBA	0.0379997	-0.023682	0.0996814	0.856977
P2 SLX300DSS-LBB	-0.0335829	-0.0952646	0.0280988	0.956232
P2 SLX500DSS-LBB	0.0335829	-0.0280988	0.0952646	0.956232
SLX300DSS-LBB	-0.0379997	-0.0996814	0.023682	0.856977
SLX500DSS-LBB	0.0379997	-0.023682	0.0996814	0.856977
P2 SLX500DSS-P2	0.0671658	0.00548411	0.128848	0.0155898
SLX300DSS-P2 SLX300DSS	-0.0044168	-0.0660985	0.0572649	1
SLX500DSS-P2 SLX300DSS	0.0715826	0.00990091	0.133264	0.0054671
SLX300DSS-P2 SLX500DSS	-0.0715826	-0.133264	-0.0099009	0.0054671
SLX500DSS-P2 SLX500DSS	0.0044168	-0.0572649	0.0660985	1
SLX500DSS-SLX300DSS	0.0759994	0.0143177	0.137681	0.0017535

## Sheet: InbredMajor
Fit: aov(formula = k31MusmusculusconsensusMAJORinbred$CORRECTEDCOUNT ~ k31MusmusculusconsensusMAJORinbred$STRAIN + k31MusmusculusconsensusMAJORinbred$LIBRARY)
Df Sum Sq Mean Sq F value Pr(>F)
k31MusmusculusconsensusMAJORinbred$STRAIN 13 300.41 23.108 1548.3 <2e-16 ***
k31MusmusculusconsensusMAJORinbred$LIBRARY 11 58.76 5.342 357.9 <2e-16 ***
Residuals 11628 173.55 0.015
$`k31MusmusculusconsensusMAJORinbred$STRAIN`
	diff	lwr	upr	p adj
129S1/SvImJ-129P2/OlaHsd	-0.0169695	-0.0359478	0.00200881	0.138387
129S5SvEvBrd-129P2/OlaHsd	-0.14654	-0.165529	-0.127552	0
A/J-129P2/OlaHsd	-0.472457	-0.489786	-0.455128	0
C3H/HeJ-129P2/OlaHsd	-0.246554	-0.265537	-0.227571	0
C57BL/6NJ-129P2/OlaHsd	-0.242673	-0.261647	-0.2237	0
CAST/EiJ-129P2/OlaHsd	-0.23387	-0.252859	-0.214882	0
DBA/2J-129P2/OlaHsd	-0.115458	-0.134427	-0.0964902	0
FVB/NJ-129P2/OlaHsd	-0.532216	-0.555445	-0.508987	0
LEWES/EiJ-129P2/OlaHsd	-0.221695	-0.244924	-0.198466	0
MOLF/EiJ-129P2/OlaHsd	-0.519735	-0.542964	-0.496505	0
PWK/PhJ-129P2/OlaHsd	-0.274299	-0.293262	-0.255336	0
WSB/EiJ-129P2/OlaHsd	-0.14049	-0.159469	-0.121512	0
ZALENDE/EiJ-129P2/OlaHsd	-0.42137	-0.444616	-0.398124	0
129S5SvEvBrd-129S1/SvImJ	-0.129571	-0.148565	-0.110577	0
A/J-129S1/SvImJ	-0.455487	-0.472822	-0.438153	0
C3H/HeJ-129S1/SvImJ	-0.229585	-0.248573	-0.210596	0
C57BL/6NJ-129S1/SvImJ	-0.225704	-0.244682	-0.206726	0
CAST/EiJ-129S1/SvImJ	-0.216901	-0.235894	-0.197907	0
DBA/2J-129S1/SvImJ	-0.0984889	-0.117462	-0.0795156	0
FVB/NJ-129S1/SvImJ	-0.515247	-0.53848	-0.492013	0
LEWES/EiJ-129S1/SvImJ	-0.204726	-0.227959	-0.181492	0
MOLF/EiJ-129S1/SvImJ	-0.502765	-0.525998	-0.479532	0
PWK/PhJ-129S1/SvImJ	-0.257329	-0.276297	-0.238361	0
WSB/EiJ-129S1/SvImJ	-0.123521	-0.142504	-0.104537	0
ZALENDE/EiJ-129S1/SvImJ	-0.404401	-0.42765	-0.381151	0
A/J-129S5SvEvBrd	-0.325916	-0.343262	-0.308571	0
C3H/HeJ-129S5SvEvBrd	-0.100014	-0.119012	-0.0810149	0
C57BL/6NJ-129S5SvEvBrd	-0.096133	-0.115121	-0.0771444	0
CAST/EiJ-129S5SvEvBrd	-0.0873298	-0.106334	-0.068326	0
DBA/2J-129S5SvEvBrd	0.031082	0.0120986	0.0500655	3.6e-06
FVB/NJ-129S5SvEvBrd	-0.385676	-0.408917	-0.362434	0
LEWES/EiJ-129S5SvEvBrd	-0.0751547	-0.0983963	-0.0519131	0
MOLF/EiJ-129S5SvEvBrd	-0.373194	-0.396436	-0.349953	0
PWK/PhJ-129S5SvEvBrd	-0.127758	-0.146737	-0.10878	0
WSB/EiJ-129S5SvEvBrd	0.0060502	-0.0129434	0.0250438	0.998668
ZALENDE/EiJ-129S5SvEvBrd	-0.27483	-0.298088	-0.251571	0
C3H/HeJ-A/J	0.225903	0.208563	0.243243	0
C57BL/6NJ-A/J	0.229784	0.212455	0.247112	0
CAST/EiJ-A/J	0.238587	0.221241	0.255932	0
DBA/2J-A/J	0.356999	0.339675	0.374322	0
FVB/NJ-A/J	-0.0597591	-0.0816656	-0.0378526	0
LEWES/EiJ-A/J	0.250762	0.228855	0.272668	0
MOLF/EiJ-A/J	-0.0472776	-0.0691841	-0.0253712	0
PWK/PhJ-A/J	0.198158	0.180841	0.215476	0
WSB/EiJ-A/J	0.331967	0.314632	0.349301	0
ZALENDE/EiJ-A/J	0.0510869	0.0291628	0.0730109	0
C57BL/6NJ-C3H/HeJ	0.00388068	-0.0151027	0.0228641	0.999991
CAST/EiJ-C3H/HeJ	0.0126838	-0.0063149	0.0316825	0.600379
DBA/2J-C3H/HeJ	0.131096	0.112117	0.150074	0
FVB/NJ-C3H/HeJ	-0.285662	-0.308899	-0.262425	0
LEWES/EiJ-C3H/HeJ	0.0248589	0.00162154	0.0480963	0.0230853
MOLF/EiJ-C3H/HeJ	-0.27318	-0.296418	-0.249943	0
PWK/PhJ-C3H/HeJ	-0.0277446	-0.0467179	-0.00877136	8.3e-05
WSB/EiJ-C3H/HeJ	0.106064	0.0870753	0.125052	0
ZALENDE/EiJ-C3H/HeJ	-0.174816	-0.19807	-0.151562	0
CAST/EiJ-C57BL/6NJ	0.00880313	-0.0101854	0.0277917	0.957168
DBA/2J-C57BL/6NJ	0.127215	0.108247	0.146183	0
FVB/NJ-C57BL/6NJ	-0.289543	-0.312772	-0.266314	0
LEWES/EiJ-C57BL/6NJ	0.0209783	-0.00225082	0.0442073	0.127942
MOLF/EiJ-C57BL/6NJ	-0.277061	-0.30029	-0.253832	0
PWK/PhJ-C57BL/6NJ	-0.0316253	-0.0505884	-0.0126622	2e-06
WSB/EiJ-C57BL/6NJ	0.102183	0.0832048	0.121161	0
ZALENDE/EiJ-C57BL/6NJ	-0.178697	-0.201942	-0.155451	0
DBA/2J-CAST/EiJ	0.118412	0.0994284	0.137395	0
FVB/NJ-CAST/EiJ	-0.298346	-0.321587	-0.275104	0
LEWES/EiJ-CAST/EiJ	0.0121751	-0.0110664	0.0354167	0.894916
MOLF/EiJ-CAST/EiJ	-0.285864	-0.309106	-0.262623	0
PWK/PhJ-CAST/EiJ	-0.0404284	-0.0594068	-0.0214501	0
WSB/EiJ-CAST/EiJ	0.09338	0.0743864	0.112374	0
ZALENDE/EiJ-CAST/EiJ	-0.1875	-0.210758	-0.164242	0
FVB/NJ-DBA/2J	-0.416758	-0.439983	-0.393533	0
LEWES/EiJ-DBA/2J	-0.106237	-0.129462	-0.0830118	0
MOLF/EiJ-DBA/2J	-0.404276	-0.427501	-0.381051	0
PWK/PhJ-DBA/2J	-0.15884	-0.177798	-0.139882	0
WSB/EiJ-DBA/2J	-0.0250318	-0.0440051	-0.0060586	0.000814
ZALENDE/EiJ-DBA/2J	-0.305912	-0.329153	-0.28267	0
LEWES/EiJ-FVB/NJ	0.310521	0.283703	0.337339	0
MOLF/EiJ-FVB/NJ	0.0124815	-0.0143364	0.0392993	0.955831
PWK/PhJ-FVB/NJ	0.257917	0.234697	0.281138	0
WSB/EiJ-FVB/NJ	0.391726	0.368493	0.414959	0
ZALENDE/EiJ-FVB/NJ	0.110846	0.0840138	0.137678	0
MOLF/EiJ-LEWES/EiJ	-0.298039	-0.324857	-0.271222	0
PWK/PhJ-LEWES/EiJ	-0.0526036	-0.0758244	-0.0293828	0
WSB/EiJ-LEWES/EiJ	0.0812049	0.0579717	0.104438	0
ZALENDE/EiJ-LEWES/EiJ	-0.199675	-0.226507	-0.172843	0
PWK/PhJ-MOLF/EiJ	0.245436	0.222215	0.268657	0
WSB/EiJ-MOLF/EiJ	0.379244	0.356011	0.402478	0
ZALENDE/EiJ-MOLF/EiJ	0.0983645	0.0715323	0.125197	0
WSB/EiJ-PWK/PhJ	0.133808	0.11484	0.152777	0
ZALENDE/EiJ-PWK/PhJ	-0.147071	-0.170309	-0.123834	0
ZALENDE/EiJ-WSB/EiJ	-0.28088	-0.30413	-0.25763	0
$`k31MusmusculusconsensusMAJORinbred$LIBRARY`
	diff	lwr	upr	p adj
2 1	0	-0.0292517	0.0292517	1
LB3888055-1	0.00557317	-0.02371	0.0348563	1
LB3888056-1	0.0926108	0.0633434	0.121878	0
LB3888057-1	0.0886829	0.0594311	0.117935	0
LB3888058-1	0.0915808	0.0623447	0.120817	0
LB3888060-1	0.0893733	0.0601059	0.118641	0
LB3888061-1	0.0663005	0.0370016	0.0955995	0
LB3888089-1	-0.00353311	-0.0328005	0.0257343	1
LB4505614-1	-0.0924125	-0.121664	-0.0631608	0
LB4505626-1	-0.00556121	-0.0348286	0.0237062	1
LB4505627-1	-0.125954	-0.155222	-0.0966869	0
LB4505650-1	-0.066016	-0.0952834	-0.0367486	0
LB4505662-1	-0.0893733	-0.118641	-0.0601059	0
LB4505686-1	-0.0917769	-0.121029	-0.0625252	0
LB4505687-1	0.00353311	-0.0257343	0.0328005	1
LB4505698-1	-0.0886829	-0.117935	-0.0594311	0
LB5442420-1	-0.0334721	-0.062771	-0.00417311	0.0071724
LB7469040-1	0.159283	0.130015	0.18855	0
LBA-1	0	-0.0292517	0.0292517	1
LBB-1	-8.88178e-16	-0.0292674	0.0292674	1
P2 SLX300DSS-1	-0.0676527	-0.0969202	-0.0383853	0
P2 SLX500DSS-1	0.0675079	0.0382561	0.0967596	0
SLX300DSS-1	-0.00487074	-0.0341539	0.0244124	1
SLX500DSS-1	0.00487074	-0.0244124	0.0341539	1
LB3888055-2	0.00557317	-0.02371	0.0348563	1
LB3888056-2	0.0926108	0.0633434	0.121878	0
LB3888057-2	0.0886829	0.0594311	0.117935	0
LB3888058-2	0.0915808	0.0623447	0.120817	0
LB3888060-2	0.0893733	0.0601059	0.118641	0
LB3888061-2	0.0663005	0.0370016	0.0955995	0
LB3888089-2	-0.00353311	-0.0328005	0.0257343	1
LB4505614-2	-0.0924125	-0.121664	-0.0631608	0
LB4505626-2	-0.00556121	-0.0348286	0.0237062	1
LB4505627-2	-0.125954	-0.155222	-0.0966869	0
LB4505650-2	-0.066016	-0.0952834	-0.0367486	0
LB4505662-2	-0.0893733	-0.118641	-0.0601059	0
LB4505686-2	-0.0917769	-0.121029	-0.0625252	0
LB4505687-2	0.00353311	-0.0257343	0.0328005	1
LB4505698-2	-0.0886829	-0.117935	-0.0594311	0
LB5442420-2	-0.0334721	-0.062771	-0.00417311	0.0071724
LB7469040-2	0.159283	0.130015	0.18855	0
LBA-2	0	-0.0292517	0.0292517	1
LBB-2	-8.88178e-16	-0.0292674	0.0292674	1
P2 SLX300DSS-2	-0.0676527	-0.0969202	-0.0383853	0
P2 SLX500DSS-2	0.0675079	0.0382561	0.0967596	0
SLX300DSS-2	-0.00487074	-0.0341539	0.0244124	1
SLX500DSS-2	0.00487074	-0.0244124	0.0341539	1
LB3888056-LB3888055	0.0870376	0.0577388	0.116336	0
LB3888057-LB3888055	0.0831097	0.0538265	0.112393	0
LB3888058-LB3888055	0.0860076	0.0567401	0.115275	0
LB3888060-LB3888055	0.0838002	0.0545013	0.113099	0
LB3888061-LB3888055	0.0607274	0.031397	0.0900577	0
LB3888089-LB3888055	-0.00910628	-0.0384051	0.0201926	0.999992
LB4505614-LB3888055	-0.0979857	-0.127269	-0.0687025	0
LB4505626-LB3888055	-0.0111344	-0.0404332	0.0181645	0.999707
LB4505627-LB3888055	-0.131527	-0.160826	-0.102229	0
LB4505650-LB3888055	-0.0715891	-0.100888	-0.0422903	0
LB4505662-LB3888055	-0.0949465	-0.124245	-0.0656477	0
LB4505686-LB3888055	-0.0973501	-0.126633	-0.0680669	0
LB4505687-LB3888055	-0.00204006	-0.0313389	0.0272588	1
LB4505698-LB3888055	-0.094256	-0.123539	-0.0649729	0
LB5442420-LB3888055	-0.0390452	-0.0683756	-0.00971489	0.0003151
LB7469040-LB3888055	0.15371	0.124411	0.183008	0
LBA-LB3888055	-0.00557317	-0.0348563	0.02371	1
LBB-LB3888055	-0.00557317	-0.034872	0.0237257	1
P2 SLX300DSS-LB3888055	-0.0732259	-0.102525	-0.0439271	0
P2 SLX500DSS-LB3888055	0.0619347	0.0326515	0.0912179	0
SLX300DSS-LB3888055	-0.0104439	-0.0397585	0.0188707	0.999903
SLX500DSS-LB3888055	-0.000702432	-0.030017	0.0286121	1
LB3888057-LB3888056	-0.00392795	-0.0331954	0.0253395	1
LB3888058-LB3888056	-0.00103001	-0.0302818	0.0282218	1
LB3888060-LB3888056	-0.0032375	-0.0325206	0.0260456	1
LB3888061-LB3888056	-0.0263103	-0.0556249	0.00300434	0.155476
LB3888089-LB3888056	-0.0961439	-0.125427	-0.0668608	0
LB4505614-LB3888056	-0.185023	-0.214291	-0.155756	0
LB4505626-LB3888056	-0.098172	-0.127455	-0.0688889	0
LB4505627-LB3888056	-0.218565	-0.247848	-0.189282	0
LB4505650-LB3888056	-0.158627	-0.18791	-0.129344	0
LB4505662-LB3888056	-0.181984	-0.211267	-0.152701	0
LB4505686-LB3888056	-0.184388	-0.213655	-0.15512	0
LB4505687-LB3888056	-0.0890777	-0.118361	-0.0597946	0
LB4505698-LB3888056	-0.181294	-0.210561	-0.152026	0
LB5442420-LB3888056	-0.126083	-0.155398	-0.0967683	0
LB7469040-LB3888056	0.0666719	0.0373888	0.095955	0
LBA-LB3888056	-0.0926108	-0.121878	-0.0633434	0
LBB-LB3888056	-0.0926108	-0.121894	-0.0633277	0
P2 SLX300DSS-LB3888056	-0.160264	-0.189547	-0.13098	0
P2 SLX500DSS-LB3888056	-0.0251029	-0.0543704	0.00416446	0.225748
SLX300DSS-LB3888056	-0.0974816	-0.12678	-0.0681827	0
SLX500DSS-LB3888056	-0.0877401	-0.117039	-0.0584413	0
LB3888058-LB3888057	0.00289794	-0.0263382	0.032134	1
LB3888060-LB3888057	0.00069045	-0.028577	0.0299579	1
LB3888061-LB3888057	-0.0223823	-0.0516813	0.00691663	0.460171
LB3888089-LB3888057	-0.092216	-0.121483	-0.0629486	0
LB4505614-LB3888057	-0.181095	-0.210347	-0.151844	0
LB4505626-LB3888057	-0.0942441	-0.123511	-0.0649767	0
LB4505627-LB3888057	-0.214637	-0.243905	-0.18537	0
LB4505650-LB3888057	-0.154699	-0.183966	-0.125431	0
LB4505662-LB3888057	-0.178056	-0.207324	-0.148789	0
LB4505686-LB3888057	-0.18046	-0.209712	-0.151208	0
LB4505687-LB3888057	-0.0851498	-0.114417	-0.0558823	0
LB4505698-LB3888057	-0.177366	-0.206617	-0.148114	0
LB5442420-LB3888057	-0.122155	-0.151454	-0.092856	0
LB7469040-LB3888057	0.0705999	0.0413325	0.0998673	0
LBA-LB3888057	-0.0886829	-0.117935	-0.0594311	0
LBB-LB3888057	-0.0886829	-0.11795	-0.0594155	0
P2 SLX300DSS-LB3888057	-0.156336	-0.185603	-0.127068	0
P2 SLX500DSS-LB3888057	-0.021175	-0.0504267	0.00807673	0.578483
SLX300DSS-LB3888057	-0.0935536	-0.122837	-0.0642704	0
SLX500DSS-LB3888057	-0.0838121	-0.113095	-0.054529	0
LB3888060-LB3888058	-0.00220749	-0.0314593	0.0270443	1
LB3888061-LB3888058	-0.0252803	-0.0545636	0.00400308	0.214755
LB3888089-LB3888058	-0.0951139	-0.124366	-0.0658621	0
LB4505614-LB3888058	-0.183993	-0.213229	-0.154757	0
LB4505626-LB3888058	-0.097142	-0.126394	-0.0678902	0
LB4505627-LB3888058	-0.217535	-0.246787	-0.188283	0
LB4505650-LB3888058	-0.157597	-0.186849	-0.128345	0
LB4505662-LB3888058	-0.180954	-0.210206	-0.151702	0
LB4505686-LB3888058	-0.183358	-0.212594	-0.154122	0
LB4505687-LB3888058	-0.0880477	-0.117299	-0.0587959	0
LB4505698-LB3888058	-0.180264	-0.2095	-0.151028	0
LB5442420-LB3888058	-0.125053	-0.154336	-0.0957695	0
LB7469040-LB3888058	0.0677019	0.0384502	0.0969537	0
LBA-LB3888058	-0.0915808	-0.120817	-0.0623447	0
LBB-LB3888058	-0.0915808	-0.120833	-0.062329	0
P2 SLX300DSS-LB3888058	-0.159234	-0.188485	-0.129982	0
P2 SLX500DSS-LB3888058	-0.0240729	-0.053309	0.00516316	0.301235
SLX300DSS-LB3888058	-0.0964515	-0.125719	-0.067184	0
SLX500DSS-LB3888058	-0.0867101	-0.115978	-0.0574425	0
LB3888061-LB3888060	-0.0230728	-0.0523874	0.00624184	0.394831
LB3888089-LB3888060	-0.0929064	-0.12219	-0.0636233	0
LB4505614-LB3888060	-0.181786	-0.211053	-0.152518	0
LB4505626-LB3888060	-0.0949345	-0.124218	-0.0656514	0
LB4505627-LB3888060	-0.215328	-0.244611	-0.186045	0
LB4505650-LB3888060	-0.155389	-0.184672	-0.126106	0
LB4505662-LB3888060	-0.178747	-0.20803	-0.149464	0
LB4505686-LB3888060	-0.18115	-0.210418	-0.151883	0
LB4505687-LB3888060	-0.0858402	-0.115123	-0.0565571	0
LB4505698-LB3888060	-0.178056	-0.207324	-0.148789	0
LB5442420-LB3888060	-0.122845	-0.15216	-0.0935308	0
LB7469040-LB3888060	0.0699094	0.0406263	0.0991925	0
LBA-LB3888060	-0.0893733	-0.118641	-0.0601059	0
LBB-LB3888060	-0.0893733	-0.118656	-0.0600902	0
P2 SLX300DSS-LB3888060	-0.157026	-0.186309	-0.127743	0
P2 SLX500DSS-LB3888060	-0.0218655	-0.0511329	0.00740197	0.509494
SLX300DSS-LB3888060	-0.094244	-0.123543	-0.0649452	0
SLX500DSS-LB3888060	-0.0845026	-0.113801	-0.0552038	0
LB3888089-LB3888061	-0.0698336	-0.0991483	-0.040519	0
LB4505614-LB3888061	-0.158713	-0.188012	-0.129414	0
LB4505626-LB3888061	-0.0718617	-0.101176	-0.0425471	0
LB4505627-LB3888061	-0.192255	-0.221569	-0.16294	0
LB4505650-LB3888061	-0.132317	-0.161631	-0.103002	0
LB4505662-LB3888061	-0.155674	-0.184988	-0.126359	0
LB4505686-LB3888061	-0.158077	-0.187376	-0.128778	0
LB4505687-LB3888061	-0.0627674	-0.092082	-0.0334528	0
LB4505698-LB3888061	-0.154983	-0.184282	-0.125684	0
LB5442420-LB3888061	-0.0997726	-0.129119	-0.0704265	0
LB7469040-LB3888061	0.0929822	0.0636676	0.122297	0
LBA-LB3888061	-0.0663005	-0.0955995	-0.0370016	0
LBB-LB3888061	-0.0663005	-0.0956152	-0.0369859	0
P2 SLX300DSS-LB3888061	-0.133953	-0.163268	-0.104639	0
P2 SLX500DSS-LB3888061	0.00120735	-0.0280916	0.0305063	1
SLX300DSS-LB3888061	-0.0711713	-0.100502	-0.0418409	0
SLX500DSS-LB3888061	-0.0614298	-0.0907601	-0.0320994	0
LB4505614-LB3888089	-0.0888794	-0.118147	-0.059612	0
LB4505626-LB3888089	-0.0020281	-0.0313112	0.027255	1
LB4505627-LB3888089	-0.122421	-0.151704	-0.0931381	0
LB4505650-LB3888089	-0.0624829	-0.091766	-0.0331998	0
LB4505662-LB3888089	-0.0858402	-0.115123	-0.0565571	0
LB4505686-LB3888089	-0.0882438	-0.117511	-0.0589764	0
LB4505687-LB3888089	0.00706622	-0.0222169	0.0363493	1
LB4505698-LB3888089	-0.0851498	-0.114417	-0.0558823	0
LB5442420-LB3888089	-0.029939	-0.0592536	-0.000624334	0.0383655
LB7469040-LB3888089	0.162816	0.133533	0.192099	0
LBA-LB3888089	0.00353311	-0.0257343	0.0328005	1
LBB-LB3888089	0.00353311	-0.02575	0.0328162	1
P2 SLX300DSS-LB3888089	-0.0641196	-0.0934027	-0.0348365	0
P2 SLX500DSS-LB3888089	0.071041	0.0417736	0.100308	0
SLX300DSS-LB3888089	-0.00133763	-0.0306365	0.0279612	1
SLX500DSS-LB3888089	0.00840385	-0.020895	0.0377027	0.999998
LB4505626-LB4505614	0.0868513	0.0575839	0.116119	0
LB4505627-LB4505614	-0.0335418	-0.0628092	-0.00427442	0.0067938
LB4505650-LB4505614	0.0263965	-0.00287088	0.0556639	0.148842
LB4505662-LB4505614	0.00303919	-0.0262282	0.0323066	1
LB4505686-LB4505614	0.000635595	-0.0286161	0.0298873	1
LB4505687-LB4505614	0.0959456	0.0666782	0.125213	0
LB4505698-LB4505614	0.00372964	-0.0255221	0.0329814	1
LB5442420-LB4505614	0.0589404	0.0296415	0.0882394	0
LB7469040-LB4505614	0.251695	0.222428	0.280963	0
LBA-LB4505614	0.0924125	0.0631608	0.121664	0
LBB-LB4505614	0.0924125	0.0631451	0.12168	0
P2 SLX300DSS-LB4505614	0.0247598	-0.00450764	0.0540272	0.250013
P2 SLX500DSS-LB4505614	0.15992	0.130669	0.189172	0
SLX300DSS-LB4505614	0.0875418	0.0582586	0.116825	0
SLX500DSS-LB4505614	0.0972833	0.0680001	0.126566	0
LB4505627-LB4505626	-0.120393	-0.149676	-0.09111	0
LB4505650-LB4505626	-0.0604548	-0.0897379	-0.0311717	0
LB4505662-LB4505626	-0.0838121	-0.113095	-0.054529	0
LB4505686-LB4505626	-0.0862157	-0.115483	-0.0569483	0
LB4505687-LB4505626	0.00909432	-0.0201888	0.0383774	0.999992
LB4505698-LB4505626	-0.0831217	-0.112389	-0.0538542	0
LB5442420-LB4505626	-0.0279109	-0.0572255	0.00140376	0.087526
LB7469040-LB4505626	0.164844	0.135561	0.194127	0
LBA-LB4505626	0.00556121	-0.0237062	0.0348286	1
LBB-LB4505626	0.00556121	-0.0237219	0.0348443	1
P2 SLX300DSS-LB4505626	-0.0620915	-0.0913746	-0.0328084	0
P2 SLX500DSS-LB4505626	0.0730691	0.0438017	0.102336	0
SLX300DSS-LB4505626	0.000690472	-0.0286084	0.0299893	1
SLX500DSS-LB4505626	0.0104319	-0.0188669	0.0397308	0.999903
LB4505650-LB4505627	0.0599384	0.0306553	0.0892215	0
LB4505662-LB4505627	0.036581	0.00729793	0.0658641	0.0013147
LB4505686-LB4505627	0.0341774	0.00491001	0.0634448	0.0048809
LB4505687-LB4505627	0.129488	0.100204	0.158771	0
LB4505698-LB4505627	0.0372715	0.00800406	0.0665389	0.000871
LB5442420-LB4505627	0.0924823	0.0631676	0.121797	0
LB7469040-LB4505627	0.285237	0.255954	0.31452	0
LBA-LB4505627	0.125954	0.0966869	0.155222	0
LBB-LB4505627	0.125954	0.0966712	0.155237	0
P2 SLX300DSS-LB4505627	0.0583016	0.0290185	0.0875847	0
P2 SLX500DSS-LB4505627	0.193462	0.164195	0.22273	0
SLX300DSS-LB4505627	0.121084	0.0917848	0.150382	0
SLX500DSS-LB4505627	0.130825	0.101526	0.160124	0
LB4505662-LB4505650	-0.0233573	-0.0526404	0.00592575	0.36633
LB4505686-LB4505650	-0.0257609	-0.0550284	0.00350647	0.183775
LB4505687-LB4505650	0.0695491	0.040266	0.0988322	0
LB4505698-LB4505650	-0.0226669	-0.0519343	0.00660052	0.429964
LB5442420-LB4505650	0.0325439	0.00322927	0.0618585	0.0115198
LB7469040-LB4505650	0.225299	0.196016	0.254582	0
LBA-LB4505650	0.066016	0.0367486	0.0952834	0
LBB-LB4505650	0.066016	0.0367329	0.0952991	0
P2 SLX300DSS-LB4505650	-0.00163676	-0.0309199	0.0276463	1
P2 SLX500DSS-LB4505650	0.133524	0.104256	0.162791	0
SLX300DSS-LB4505650	0.0611452	0.0318464	0.0904441	0
SLX500DSS-LB4505650	0.0708867	0.0415879	0.100186	0
LB4505686-LB4505662	-0.0024036	-0.031671	0.0268638	1
LB4505687-LB4505662	0.0929064	0.0636233	0.12219	0
LB4505698-LB4505662	0.00069045	-0.028577	0.0299579	1
LB5442420-LB4505662	0.0559012	0.0265866	0.0852159	0
LB7469040-LB4505662	0.248656	0.219373	0.277939	0
LBA-LB4505662	0.0893733	0.0601059	0.118641	0
LBB-LB4505662	0.0893733	0.0600902	0.118656	0
P2 SLX300DSS-LB4505662	0.0217206	-0.00756251	0.0510037	0.525345
P2 SLX500DSS-LB4505662	0.156881	0.127614	0.186149	0
SLX300DSS-LB4505662	0.0845026	0.0552038	0.113801	0
SLX500DSS-LB4505662	0.094244	0.0649452	0.123543	0
LB4505687-LB4505686	0.09531	0.0660426	0.124577	0
LB4505698-LB4505686	0.00309405	-0.0261577	0.0323458	1
LB5442420-LB4505686	0.0583048	0.0290059	0.0876038	0
LB7469040-LB4505686	0.25106	0.221792	0.280327	0
LBA-LB4505686	0.0917769	0.0625252	0.121029	0
LBB-LB4505686	0.0917769	0.0625095	0.121044	0
P2 SLX300DSS-LB4505686	0.0241242	-0.00514324	0.0533916	0.299158
P2 SLX500DSS-LB4505686	0.159285	0.130033	0.188537	0
SLX300DSS-LB4505686	0.0869062	0.057623	0.116189	0
SLX500DSS-LB4505686	0.0966477	0.0673645	0.125931	0
LB4505698-LB4505687	-0.092216	-0.121483	-0.0629486	0
LB5442420-LB4505687	-0.0370052	-0.0663198	-0.00769056	0.0010534
LB7469040-LB4505687	0.15575	0.126467	0.185033	0
LBA-LB4505687	-0.00353311	-0.0328005	0.0257343	1
LBB-LB4505687	-0.00353311	-0.0328162	0.02575	1
P2 SLX300DSS-LB4505687	-0.0711858	-0.100469	-0.0419028	0
P2 SLX500DSS-LB4505687	0.0639748	0.0347073	0.0932422	0
SLX300DSS-LB4505687	-0.00840385	-0.0377027	0.020895	0.999998
SLX500DSS-LB4505687	0.00133763	-0.0279612	0.0306365	1
LB5442420-LB4505698	0.0552108	0.0259118	0.0845098	0
LB7469040-LB4505698	0.247966	0.218698	0.277233	0
LBA-LB4505698	0.0886829	0.0594311	0.117935	0
LBB-LB4505698	0.0886829	0.0594155	0.11795	0
P2 SLX300DSS-LB4505698	0.0210301	-0.00823728	0.0502975	0.594332
P2 SLX500DSS-LB4505698	0.156191	0.126939	0.185442	0
SLX300DSS-LB4505698	0.0838121	0.054529	0.113095	0
SLX500DSS-LB4505698	0.0935536	0.0642704	0.122837	0
LB7469040-LB5442420	0.192755	0.16344	0.222069	0
LBA-LB5442420	0.0334721	0.00417311	0.062771	0.0071724
LBB-LB5442420	0.0334721	0.00415745	0.0627867	0.0072383
P2 SLX300DSS-LB5442420	-0.0341807	-0.0634953	-0.00486603	0.0050158
P2 SLX500DSS-LB5442420	0.10098	0.071681	0.130279	0
SLX300DSS-LB5442420	0.0286013	-0.000729013	0.0579317	0.0672848
SLX500DSS-LB5442420	0.0383428	0.00901246	0.0676732	0.0004834
LBA-LB7469040	-0.159283	-0.18855	-0.130015	0
LBB-LB7469040	-0.159283	-0.188566	-0.13	0
P2 SLX300DSS-LB7469040	-0.226936	-0.256219	-0.197652	0
P2 SLX500DSS-LB7469040	-0.0917749	-0.121042	-0.0625075	0
SLX300DSS-LB7469040	-0.164154	-0.193452	-0.134855	0
SLX500DSS-LB7469040	-0.154412	-0.183711	-0.125113	0
LBB-LBA	-8.88178e-16	-0.0292674	0.0292674	1
P2 SLX300DSS-LBA	-0.0676527	-0.0969202	-0.0383853	0
P2 SLX500DSS-LBA	0.0675079	0.0382561	0.0967596	0
SLX300DSS-LBA	-0.00487074	-0.0341539	0.0244124	1
SLX500DSS-LBA	0.00487074	-0.0244124	0.0341539	1
P2 SLX300DSS-LBB	-0.0676527	-0.0969358	-0.0383696	0
P2 SLX500DSS-LBB	0.0675079	0.0382405	0.0967753	0
SLX300DSS-LBB	-0.00487074	-0.0341696	0.0244281	1
SLX500DSS-LBB	0.00487074	-0.0244281	0.0341696	1
P2 SLX500DSS-P2 SLX300DSS	0.135161	0.105893	0.164428	0
SLX300DSS-P2 SLX300DSS	0.062782	0.0334832	0.0920808	0
SLX500DSS-P2 SLX300DSS	0.0725235	0.0432246	0.101822	0
SLX300DSS-P2 SLX500DSS	-0.0723786	-0.101662	-0.0430954	0
SLX500DSS-P2 SLX500DSS	-0.0626371	-0.0919203	-0.033354	0
SLX500DSS-SLX300DSS	0.00974147	-0.0195731	0.039056	0.999972

## Sheet: WildMajor
Fit: aov(formula = k31MusmusculusconsensusMAJORwild_separated$CORRECTEDCOUNT ~ k31MusmusculusconsensusMAJORwild_separated$SUBSPECIES + k31MusmusculusconsensusMAJORwild_separated$Population + k31MusmusculusconsensusMAJORwild_separated$LIBRARY)
Df Sum Sq Mean Sq F value Pr(>F)
k31MusmusculusconsensusMAJORwild_separated$SUBSPECIES 2 919.8 459.9 12515.94 <2e-16 ***
k31MusmusculusconsensusMAJORwild_separated$Population 5 98.9 19.8 538.08 <2e-16 ***
k31MusmusculusconsensusMAJORwild_separated$LIBRARY 50 120.6 2.4 65.65 <2e-16 ***
Residuals 26636 978.7 0.0
$`k31MusmusculusconsensusMAJORwild_separated$SUBSPECIES`
	diff	lwr	upr	p adj
M.m.domesticus-M.m.castaneus	-0.489497	-0.497241	-0.481753	0
M.m.musculus-M.m.castaneus	-0.488392	-0.496371	-0.480412	0
M.m.musculus-M.m.domesticus	0.00110523	-0.00497838	0.00718883	0.904915
$`k31MusmusculusconsensusMAJORwild_separated$Population`
	diff	lwr	upr	p adj
Czech-Afghanistan	-0.0901519	-0.104992	-0.0753121	0
France-Afghanistan	-0.084831	-0.0993667	-0.0702954	0
Germany-Afghanistan	-0.15234	-0.167315	-0.137365	0
Heligoland-Afghanistan	0.115106	0.0960834	0.134129	0
India-Afghanistan	-0.0804097	-0.0943093	-0.06651	0
Iran-Afghanistan	-0.086473	-0.10101	-0.0719357	0
Kazhakstan-Afghanistan	-0.13184	-0.146377	-0.117302	0
France-Czech	0.00532087	-0.00846213	0.0191039	0.940457
Germany-Czech	-0.0621882	-0.0764335	-0.0479428	0
Heligoland-Czech	0.205258	0.186804	0.223712	0
India-Czech	0.00974223	-0.00336834	0.0228528	0.320516
Iran-Czech	0.00367887	-0.0101059	0.0174636	0.992689
Kazhakstan-Czech	-0.0416879	-0.0554726	-0.0279031	0
Germany-France	-0.067509	-0.0814373	-0.0535808	0
Heligoland-France	0.199937	0.181727	0.218148	0
India-France	0.00442136	-0.00834392	0.0171866	0.966674
Iran-France	-0.001642	-0.0150988	0.0118148	0.999956
Kazhakstan-France	-0.0470087	-0.0604655	-0.0335519	0
Heligoland-Germany	0.267446	0.248883	0.286009	0
India-Germany	0.0719304	0.0586672	0.0851935	0
Iran-Germany	0.065867	0.051937	0.079797	0
Kazhakstan-Germany	0.0205003	0.00657032	0.0344303	0.0002197
India-Heligoland	-0.195516	-0.213223	-0.177809	0
Iran-Heligoland	-0.201579	-0.219791	-0.183368	0
Kazhakstan-Heligoland	-0.246946	-0.265158	-0.228734	0
Iran-India	-0.00606336	-0.0188305	0.00670382	0.83896
Kazhakstan-India	-0.0514301	-0.0641973	-0.0386629	0
Kazhakstan-Iran	-0.0453667	-0.0588253	-0.0319081	0
$`k31MusmusculusconsensusMAJORwild_separated$LIBRARY`
	diff	lwr	upr	p adj
15B-14	0.0876286	0.0366358	0.138621	0
16B-14	0.0582509	0.00720343	0.109298	0.0048149
18B-14	-0.0290903	-0.0801104	0.0219298	0.99251
396-14	-0.0206628	-0.0717102	0.0303847	1
413-14	-0.0775513	-0.128571	-0.0265312	1.1e-06
416-14	0.255162	0.204142	0.306182	0
424-14	0.0694809	0.0185153	0.120447	4.89e-05
435-14	-0.0355336	-0.0865264	0.0154592	0.831583
444-14	0.0719304	0.0208278	0.123033	1.75e-05
AH15-14	-0.0678032	-0.118823	-0.0167831	0.0001059
AH23-14	-0.0365464	-0.0875665	0.0144737	0.775948
AL1-14	0.0716163	0.0205962	0.122636	1.92e-05
AL16-14	0.0674545	0.0164344	0.118475	0.0001232
AL19-14	0.0620411	0.0109661	0.113116	0.0011771
AL33-14	0.00327726	-0.0477702	0.0543247	1
AL38-14	0.0548754	0.00382794	0.105923	0.0153599
AL40-14	0.0254569	-0.0255359	0.0764497	0.999661
AL41-14	0.0211024	-0.0298632	0.0720681	0.999999
AL42-14	0.0446247	-0.00639539	0.0956448	0.24558
B2C-14	0.152748	0.101755	0.203741	0
C1-14	0.070645	0.0196249	0.121665	2.99e-05
CR12-14	0.0472861	-0.00367953	0.0982517	0.133372
CR13-14	-0.0615699	-0.138793	0.015653	0.49153
CR16-14	0.0798811	0.028861	0.130901	3e-07
CR23-14	0.0358162	-0.0152039	0.0868363	0.817618
CR25-14	0.0169746	-0.033991	0.0679402	1
CR29-14	0.0531891	0.00214163	0.104237	0.0263231
CR46-14	0.0780392	0.0270191	0.129059	9e-07
CR59-14	0.0247942	-0.0262533	0.0758416	0.999838
E1-14	0.068185	0.0171922	0.119178	8.82e-05
F1B-14	-0.0585137	-0.109534	-0.00749361	0.0043307
H12-14	-0.0304442	-0.0815191	0.0206308	0.982459
H14-14	-0.0328424	-0.0838625	0.0181777	0.938525
H15-14	0.149279	0.0982862	0.200272	0
H24-14	0.0967077	0.0457421	0.147673	0
H26-14	-0.00576749	-0.0567603	0.0452253	1
H27-14	0.107741	0.0566938	0.158789	0
H28-14	0.0976601	0.0466126	0.148708	0
H30-14	-0.054512	-0.105532	-0.00349186	0.017129
H34-14	0.025565	-0.0254551	0.0765851	0.999626
H36-14	0.0840709	0.0330508	0.135091	0
HG06-14	0.0333696	-0.0176232	0.0843624	0.922426
HG08-14	0.0582951	0.0073023	0.109288	0.0046337
HG13-14	0.0396878	-0.0113323	0.0907079	0.562581
JR11-14	-0.0127399	-0.0637327	0.0382529	1
JR15-14	-0.016012	-0.0670321	0.0350081	1
JR2-F1C-14	0.017687	-0.0333331	0.0687071	1
JR5-F1C-14	0.271407	0.220332	0.322482	0
JR7-F1C-14	0.0826354	0.0316153	0.133655	1e-07
JR8-F1A-14	0.112767	0.061747	0.163787	0
TP1-14	0.021043	-0.0299498	0.0720358	0.999999
TP121B-14	0.0346974	-0.0163501	0.0857449	0.873465
TP3-92-14	0.0442145	-0.00683297	0.095262	0.268172
TP4a-14	-0.0383453	-0.0893381	0.0126475	0.656854
TP51D-14	0.0636248	0.0126047	0.114645	0.0006111
TP7-10F1A2-14	0.0787522	0.0277321	0.129772	6e-07
TP81B-14	0.102729	0.0517093	0.15375	0
16B-15B	-0.0293777	-0.0803705	0.0216151	0.990788
18B-15B	-0.116719	-0.167684	-0.0657536	0
396-15B	-0.108291	-0.159284	-0.0572986	0
413-15B	-0.16518	-0.216145	-0.114215	0
416-15B	0.167533	0.116568	0.218498	0
424-15B	-0.0181477	-0.0690586	0.0327631	1
435-15B	-0.123162	-0.1741	-0.0722242	0
444-15B	-0.0156983	-0.0667462	0.0353497	1
AH15-15B	-0.155432	-0.206397	-0.104466	0
AH23-15B	-0.124175	-0.17514	-0.0732097	0
AL1-15B	-0.0160124	-0.0669777	0.034953	1
AL16-15B	-0.0201742	-0.0711395	0.0307912	1
AL19-15B	-0.0255876	-0.0766079	0.0254327	0.999618
AL33-15B	-0.0843514	-0.135344	-0.0333586	0
AL38-15B	-0.0327532	-0.083746	0.0182396	0.94045
AL40-15B	-0.0621717	-0.11311	-0.0112336	0.0010476
AL41-15B	-0.0665262	-0.117437	-0.0156153	0.0001726
AL42-15B	-0.0430039	-0.0939693	0.00796144	0.333467
B2C-15B	0.0651193	0.0141813	0.116057	0.0003173
C1-15B	-0.0169836	-0.067949	0.0339817	1
CR12-15B	-0.0403425	-0.0912534	0.0105683	0.509288
CR13-15B	-0.149199	-0.226385	-0.0720117	0
CR16-15B	-0.00774753	-0.0587129	0.0432178	1
CR23-15B	-0.0518125	-0.102778	-0.000847075	0.0390078
CR25-15B	-0.070654	-0.121565	-0.0197432	2.78e-05
CR29-15B	-0.0344395	-0.0854323	0.0165533	0.88294
CR46-15B	-0.00958943	-0.0605548	0.041376	1
CR59-15B	-0.0628345	-0.113827	-0.0118417	0.0008275
E1-15B	-0.0194436	-0.0703817	0.0314944	1
F1B-15B	-0.146142	-0.197108	-0.095177	0
H12-15B	-0.118073	-0.169093	-0.0670525	0
H14-15B	-0.120471	-0.171436	-0.0695057	0
H15-15B	0.0616504	0.0107123	0.112588	0.0012848
H24-15B	0.00907906	-0.0418318	0.0599899	1
H26-15B	-0.0933961	-0.144334	-0.0424581	0
H27-15B	0.0201127	-0.0308801	0.0711055	1
H28-15B	0.0100315	-0.0409614	0.0610242	1
H30-15B	-0.142141	-0.193106	-0.0911752	0
H34-15B	-0.0620637	-0.113029	-0.0110983	0.0011074
H36-15B	-0.00355776	-0.0545231	0.0474076	1
HG06-15B	-0.0542591	-0.105197	-0.00332102	0.0180722
HG08-15B	-0.0293335	-0.0802716	0.0216045	0.990866
HG13-15B	-0.0479408	-0.0989062	0.00302456	0.113375
JR11-15B	-0.100368	-0.151307	-0.0494305	0
JR15-15B	-0.103641	-0.154606	-0.0526753	0
JR2-F1C-15B	-0.0699416	-0.120907	-0.0189763	3.97e-05
JR5-F1C-15B	0.183778	0.132758	0.234799	0
JR7-F1C-15B	-0.00499324	-0.0559586	0.0459721	1
JR8-F1A-15B	0.0251384	-0.025827	0.0761038	0.999754
TP1-15B	-0.0665856	-0.117524	-0.0156476	0.0001709
TP121B-15B	-0.0529312	-0.103924	-0.0019384	0.0280161
TP3-92-15B	-0.0434141	-0.0944069	0.00757868	0.310375
TP4a-15B	-0.125974	-0.176912	-0.0750359	0
TP51D-15B	-0.0240039	-0.0749692	0.0269615	0.999932
TP7-10F1A2-15B	-0.00887641	-0.0598418	0.042089	1
TP81B-15B	0.0151008	-0.0358646	0.0660662	1
18B-16B	-0.0873412	-0.138361	-0.0363212	0
396-16B	-0.0789137	-0.129961	-0.0278662	6e-07
413-16B	-0.135802	-0.186822	-0.0847821	0
416-16B	0.196911	0.145891	0.247931	0
424-16B	0.01123	-0.0397356	0.0621956	1
435-16B	-0.0937845	-0.144777	-0.0427917	0
444-16B	0.0136794	-0.0374232	0.064782	1
AH15-16B	-0.126054	-0.177074	-0.075034	0
AH23-16B	-0.0947973	-0.145817	-0.0437773	0
AL1-16B	0.0133654	-0.0376547	0.0643855	1
AL16-16B	0.00920356	-0.0418165	0.0602236	1
AL19-16B	0.00379014	-0.0472848	0.0548651	1
AL33-16B	-0.0549737	-0.106021	-0.00392617	0.0148724
AL38-16B	-0.00337549	-0.054423	0.047672	1
AL40-16B	-0.032794	-0.0837868	0.0181988	0.93936
AL41-16B	-0.0371485	-0.0881141	0.0138171	0.736088
AL42-16B	-0.0136262	-0.0646463	0.0373939	1
B2C-16B	0.0944971	0.0435043	0.14549	0
C1-16B	0.0123941	-0.038626	0.0634142	1
CR12-16B	-0.0109648	-0.0619304	0.0400008	1
CR13-16B	-0.119821	-0.197044	-0.0425979	5e-07
CR16-16B	0.0216302	-0.0293899	0.0726503	0.999997
CR23-16B	-0.0224347	-0.0734548	0.0285854	0.999992
CR25-16B	-0.0412763	-0.0922419	0.00968933	0.446486
CR29-16B	-0.0050618	-0.0561093	0.0459857	1
CR46-16B	0.0197883	-0.0312318	0.0708084	1
CR59-16B	-0.0334568	-0.0845042	0.0175907	0.920772
E1-16B	0.00993408	-0.0410587	0.0609269	1
F1B-16B	-0.116765	-0.167785	-0.0657445	0
H12-16B	-0.0886951	-0.13977	-0.0376201	0
H14-16B	-0.0910933	-0.142113	-0.0400732	0
H15-16B	0.0910281	0.0400353	0.142021	0
H24-16B	0.0384568	-0.0125088	0.0894224	0.647608
H26-16B	-0.0640184	-0.115011	-0.0130256	0.0005138
H27-16B	0.0494904	-0.0015571	0.100538	0.0772059
H28-16B	0.0394092	-0.0116383	0.0904566	0.584177
H30-16B	-0.112763	-0.163783	-0.0617428	0
H34-16B	-0.0326859	-0.083706	0.0183342	0.942671
H36-16B	0.02582	-0.0252001	0.07684	0.999516
HG06-16B	-0.0248814	-0.0758742	0.0261114	0.999816
HG08-16B	4.41795e-05	-0.0509486	0.051037	1
HG13-16B	-0.0185631	-0.0695832	0.032457	1
JR11-16B	-0.0709908	-0.121984	-0.019998	2.51e-05
JR15-16B	-0.0742629	-0.125283	-0.0232429	5.5e-06
JR2-F1C-16B	-0.0405639	-0.091584	0.0104562	0.499667
JR5-F1C-16B	0.213156	0.162081	0.264231	0
JR7-F1C-16B	0.0243845	-0.0266356	0.0754046	0.999897
JR8-F1A-16B	0.0545161	0.00349605	0.105536	0.0171057
TP1-16B	-0.0372079	-0.0882007	0.0137849	0.733538
TP121B-16B	-0.0235535	-0.074601	0.027494	0.999963
TP3-92-16B	-0.0140364	-0.0650839	0.0370111	1
TP4a-16B	-0.0965962	-0.147589	-0.0456035	0
TP51D-16B	0.00537386	-0.0456462	0.056394	1
TP7-10F1A2-16B	0.0205013	-0.0305188	0.0715214	1
TP81B-16B	0.0444785	-0.00654157	0.0954986	0.253048
396-18B	0.00842759	-0.0425925	0.0594477	1
413-18B	-0.0484609	-0.0994536	0.00253176	0.0999351
416-18B	0.284252	0.233259	0.335245	0
424-18B	0.0985713	0.0476331	0.149509	0
435-18B	-0.00644326	-0.0574086	0.0445221	1
444-18B	0.101021	0.0499455	0.152096	0
AH15-18B	-0.0387128	-0.0897055	0.0122799	0.630971
AH23-18B	-0.00745609	-0.0584488	0.0435366	1
AL1-18B	0.100707	0.0497139	0.151699	0
AL16-18B	0.0965448	0.0455521	0.147537	0
AL19-18B	0.0911314	0.0400838	0.142179	0
AL33-18B	0.0323676	-0.0186525	0.0833877	0.95048
AL38-18B	0.0839658	0.0329457	0.134986	0
AL40-18B	0.0545473	0.00358189	0.105513	0.016614
AL41-18B	0.0501928	-0.000745392	0.101131	0.061802
AL42-18B	0.073715	0.0227223	0.124708	7e-06
B2C-18B	0.181838	0.130873	0.232804	0
C1-18B	0.0997353	0.0487427	0.150728	0
CR12-18B	0.0763764	0.0254382	0.127315	1.9e-06
CR13-18B	-0.0324795	-0.109684	0.0447253	0.999998
CR16-18B	0.108971	0.0579788	0.159964	0
CR23-18B	0.0649065	0.0139138	0.115899	0.0003568
CR25-18B	0.046065	-0.00487321	0.0970031	0.176839
CR29-18B	0.0822795	0.0312594	0.1333	1e-07
CR46-18B	0.10713	0.0561369	0.158122	0
CR59-18B	0.0538845	0.00286441	0.104905	0.0209589
E1-18B	0.0972753	0.04631	0.148241	0
F1B-18B	-0.0294234	-0.080416	0.0215693	0.990502
H12-18B	-0.00135382	-0.0524014	0.0496938	1
H14-18B	-0.00375207	-0.0547448	0.0472406	1
H15-18B	0.178369	0.127404	0.229335	0
H24-18B	0.125798	0.0748599	0.176736	0
H26-18B	0.0233228	-0.0276425	0.0742882	0.999971
H27-18B	0.136832	0.0858115	0.187852	0
H28-18B	0.12675	0.0757303	0.177771	0
H30-18B	-0.0254216	-0.0764143	0.0255711	0.999673
H34-18B	0.0546553	0.00366263	0.105648	0.0161922
H36-18B	0.113161	0.0621685	0.164154	0
HG06-18B	0.0624599	0.0114945	0.113425	0.0009474
HG08-18B	0.0873854	0.0364201	0.138351	0
HG13-18B	0.0687781	0.0177855	0.119771	6.79e-05
JR11-18B	0.0163504	-0.0346149	0.0673158	1
JR15-18B	0.0130783	-0.0379144	0.064071	1
JR2-F1C-18B	0.0467773	-0.00421537	0.09777	0.151614
JR5-F1C-18B	0.300497	0.24945	0.351545	0
JR7-F1C-18B	0.111726	0.060733	0.162718	0
JR8-F1A-18B	0.141857	0.0908647	0.19285	0
TP1-18B	0.0501333	-0.000832037	0.101099	0.0633093
TP121B-18B	0.0637878	0.0127677	0.114808	0.0005721
TP3-92-18B	0.0733049	0.0222848	0.124325	8.7e-06
TP4a-18B	-0.009255	-0.0602204	0.0417104	1
TP51D-18B	0.0927151	0.0417224	0.143708	0
TP7-10F1A2-18B	0.107843	0.0568499	0.158835	0
TP81B-18B	0.13182	0.0808271	0.182812	0
413-396	-0.0568885	-0.107909	-0.00586842	0.0077056
416-396	0.275824	0.224804	0.326845	0
424-396	0.0901437	0.0391781	0.141109	0
435-396	-0.0148708	-0.0658637	0.0361219	1
444-396	0.0925931	0.0414905	0.143696	0
AH15-396	-0.0471404	-0.0981605	0.00387968	0.139864
AH23-396	-0.0158837	-0.0669038	0.0351364	1
AL1-396	0.092279	0.0412589	0.143299	0
AL16-396	0.0881172	0.0370971	0.139137	0
AL19-396	0.0827038	0.0316288	0.133779	1e-07
AL33-396	0.02394	-0.0271075	0.0749875	0.99994
AL38-396	0.0755382	0.0244907	0.126586	3e-06
AL40-396	0.0461197	-0.00487312	0.0971125	0.176625
AL41-396	0.0417652	-0.00920042	0.0927308	0.413084
AL42-396	0.0652874	0.0142674	0.116308	0.000309
B2C-396	0.173411	0.122418	0.224404	0
C1-396	0.0913077	0.0402877	0.142328	0
CR12-396	0.0679488	0.0169832	0.118914	9.63e-05
CR13-396	-0.0409071	-0.11813	0.0363158	0.998508
CR16-396	0.100544	0.0495238	0.151564	0
CR23-396	0.0564789	0.00545884	0.107499	0.0088765
CR25-396	0.0376374	-0.0133282	0.088603	0.703976
CR29-396	0.0738519	0.0228044	0.124899	6.8e-06
CR46-396	0.098702	0.0476819	0.149722	0
CR59-396	0.0454569	-0.00559057	0.0965044	0.206952
E1-396	0.0888478	0.0378549	0.139841	0
F1B-396	-0.037851	-0.088871	0.0131691	0.692302
H12-396	-0.00978141	-0.0608564	0.0412936	1
H14-396	-0.0121797	-0.0631998	0.0388404	1
H15-396	0.169942	0.118949	0.220935	0
H24-396	0.11737	0.0664048	0.168336	0
H26-396	0.0148953	-0.0360975	0.0658881	1
H27-396	0.128404	0.0773566	0.179452	0
H28-396	0.118323	0.0672753	0.16937	0
H30-396	-0.0338492	-0.0848693	0.0171709	0.906696
H34-396	0.0462277	-0.00479236	0.0972478	0.173298
H36-396	0.104734	0.0537135	0.155754	0
HG06-396	0.0540323	0.00303951	0.105025	0.0198088
HG08-396	0.0789578	0.027965	0.129951	5e-07
HG13-396	0.0603506	0.00933048	0.111371	0.0021962
JR11-396	0.00792284	-0.04307	0.0589156	1
JR15-396	0.00465072	-0.0463694	0.0556708	1
JR2-F1C-396	0.0383497	-0.0126704	0.0893698	0.65798
JR5-F1C-396	0.29207	0.240995	0.343145	0
JR7-F1C-396	0.103298	0.0522781	0.154318	0
JR8-F1A-396	0.13343	0.0824097	0.18445	0
TP1-396	0.0417057	-0.00928705	0.0926986	0.418597
TP121B-396	0.0553602	0.00431269	0.106408	0.0130882
TP3-92-396	0.0648773	0.0138298	0.115925	0.0003717
TP4a-396	-0.0176826	-0.0686754	0.0333102	1
TP51D-396	0.0842875	0.0332674	0.135308	0
TP7-10F1A2-396	0.099415	0.0483949	0.150435	0
TP81B-396	0.123392	0.0723721	0.174412	0
416-413	0.332713	0.28172	0.383706	0
424-413	0.147032	0.096094	0.19797	0
435-413	0.0420177	-0.00894771	0.092983	0.396216
444-413	0.149482	0.0984064	0.200557	0
AH15-413	0.00974811	-0.0412446	0.0607408	1
AH23-413	0.0410048	-0.00998785	0.0919975	0.466931
AL1-413	0.149168	0.0981749	0.20016	0
AL16-413	0.145006	0.0940131	0.195998	0
AL19-413	0.139592	0.0885447	0.19064	0
AL33-413	0.0808285	0.0298084	0.131849	2e-07
AL38-413	0.132427	0.0814066	0.183447	0
AL40-413	0.103008	0.0520428	0.153974	0
AL41-413	0.0986537	0.0477155	0.149592	0
AL42-413	0.122176	0.0711833	0.173169	0
B2C-413	0.230299	0.179334	0.281265	0
C1-413	0.148196	0.0972036	0.199189	0
CR12-413	0.124837	0.0738992	0.175776	0
CR13-413	0.0159814	-0.0612234	0.0931862	1
CR16-413	0.157432	0.10644	0.208425	0
CR23-413	0.113367	0.0623748	0.16436	0
CR25-413	0.0945259	0.0435877	0.145464	0
CR29-413	0.13074	0.0797203	0.18176	0
CR46-413	0.15559	0.104598	0.206583	0
CR59-413	0.102345	0.0513253	0.153366	0
E1-413	0.145736	0.0947709	0.196702	0
F1B-413	0.0190376	-0.0319551	0.0700302	1
H12-413	0.0471071	-0.0039405	0.0981547	0.141852
H14-413	0.0447089	-0.00628383	0.0957015	0.240147
H15-413	0.22683	0.175865	0.277796	0
H24-413	0.174259	0.123321	0.225197	0
H26-413	0.0717838	0.0208184	0.122749	1.71e-05
H27-413	0.185293	0.134272	0.236313	0
H28-413	0.175211	0.124191	0.226231	0
H30-413	0.0230393	-0.0279534	0.074032	0.99998
H34-413	0.103116	0.0521236	0.154109	0
H36-413	0.161622	0.110629	0.212615	0
HG06-413	0.110921	0.0599554	0.161886	0
HG08-413	0.135846	0.084881	0.186812	0
HG13-413	0.117239	0.0662464	0.168232	0
JR11-413	0.0648114	0.013846	0.115777	0.0003658
JR15-413	0.0615392	0.0105466	0.112532	0.0013764
JR2-F1C-413	0.0952382	0.0442456	0.146231	0
JR5-F1C-413	0.348958	0.297911	0.400006	0
JR7-F1C-413	0.160187	0.109194	0.211179	0
JR8-F1A-413	0.190318	0.139326	0.241311	0
TP1-413	0.0985943	0.0476289	0.14956	0
TP121B-413	0.112249	0.0612286	0.163269	0
TP3-92-413	0.121766	0.0707457	0.172786	0
TP4a-413	0.0392059	-0.0117595	0.0901713	0.594241
TP51D-413	0.141176	0.0901834	0.192169	0
TP7-10F1A2-413	0.156304	0.105311	0.207296	0
TP81B-413	0.180281	0.129288	0.231273	0
424-416	-0.185681	-0.236619	-0.134743	0
435-416	-0.290695	-0.341661	-0.23973	0
444-416	-0.183231	-0.234307	-0.132156	0
AH15-416	-0.322965	-0.373957	-0.271972	0
AH23-416	-0.291708	-0.342701	-0.240715	0
AL1-416	-0.183545	-0.234538	-0.132553	0
AL16-416	-0.187707	-0.2387	-0.136715	0
AL19-416	-0.193121	-0.244168	-0.142073	0
AL33-416	-0.251884	-0.302904	-0.200864	0
AL38-416	-0.200286	-0.251306	-0.149266	0
AL40-416	-0.229705	-0.28067	-0.178739	0
AL41-416	-0.234059	-0.284997	-0.183121	0
AL42-416	-0.210537	-0.26153	-0.159544	0
B2C-416	-0.102414	-0.153379	-0.0514483	0
C1-416	-0.184517	-0.235509	-0.133524	0
CR12-416	-0.207876	-0.258814	-0.156937	0
CR13-416	-0.316731	-0.393936	-0.239527	0
CR16-416	-0.175281	-0.226273	-0.124288	0
CR23-416	-0.219345	-0.270338	-0.168353	0
CR25-416	-0.238187	-0.289125	-0.187249	0
CR29-416	-0.201972	-0.252993	-0.150952	0
CR46-416	-0.177122	-0.228115	-0.12613	0
CR59-416	-0.230368	-0.281388	-0.179347	0
E1-416	-0.186977	-0.237942	-0.136011	0
F1B-416	-0.313675	-0.364668	-0.262683	0
H12-416	-0.285606	-0.336653	-0.234558	0
H14-416	-0.288004	-0.338997	-0.237011	0
H15-416	-0.105883	-0.156848	-0.0549173	0
H24-416	-0.158454	-0.209392	-0.107516	0
H26-416	-0.260929	-0.311895	-0.209964	0
H27-416	-0.14742	-0.19844	-0.0964003	0
H28-416	-0.157502	-0.208522	-0.106481	0
H30-416	-0.309674	-0.360666	-0.258681	0
H34-416	-0.229597	-0.280589	-0.178604	0
H36-416	-0.171091	-0.222083	-0.120098	0
HG06-416	-0.221792	-0.272757	-0.170827	0
HG08-416	-0.196867	-0.247832	-0.145901	0
HG13-416	-0.215474	-0.266467	-0.164481	0
JR11-416	-0.267902	-0.318867	-0.216936	0
JR15-416	-0.271174	-0.322166	-0.220181	0
JR2-F1C-416	-0.237475	-0.288467	-0.186482	0
JR5-F1C-416	0.0162453	-0.0348023	0.0672929	1
JR7-F1C-416	-0.172526	-0.223519	-0.121534	0
JR8-F1A-416	-0.142395	-0.193387	-0.0914019	0
TP1-416	-0.234119	-0.285084	-0.183153	0
TP121B-416	-0.220464	-0.271484	-0.169444	0
TP3-92-416	-0.210947	-0.261967	-0.159927	0
TP4a-416	-0.293507	-0.344472	-0.242542	0
TP51D-416	-0.191537	-0.24253	-0.140544	0
TP7-10F1A2-416	-0.176409	-0.227402	-0.125417	0
TP81B-416	-0.152432	-0.203425	-0.10144	0
435-424	-0.105014	-0.155925	-0.0541037	0
444-424	0.00244942	-0.0485714	0.0534702	1
AH15-424	-0.137284	-0.188222	-0.0863459	0
AH23-424	-0.106027	-0.156966	-0.0550892	0
AL1-424	0.00213537	-0.0488028	0.0530735	1
AL16-424	-0.00202645	-0.0529646	0.0489117	1
AL19-424	-0.00743987	-0.058433	0.0435533	1
AL33-424	-0.0662037	-0.117169	-0.0152381	0.0002041
AL38-424	-0.0146055	-0.0655711	0.0363601	1
AL40-424	-0.044024	-0.0949348	0.00688685	0.272062
AL41-424	-0.0483785	-0.0992621	0.00250513	0.0993876
AL42-424	-0.0248562	-0.0757944	0.0260819	0.999816
B2C-424	0.083267	0.0323562	0.134178	1e-07
C1-424	0.00116408	-0.0497741	0.0521023	1
CR12-424	-0.0221948	-0.0730784	0.0286888	0.999993
CR13-424	-0.131051	-0.20822	-0.053882	0
CR16-424	0.0104002	-0.040538	0.0613384	1
CR23-424	-0.0336647	-0.0846029	0.0172734	0.911333
CR25-424	-0.0525063	-0.10339	-0.00162268	0.0308398
CR29-424	-0.0162918	-0.0672574	0.0346738	1
CR46-424	0.00855829	-0.0423799	0.0594965	1
CR59-424	-0.0446868	-0.0956524	0.00627885	0.240065
E1-424	-0.00129592	-0.0522068	0.0496149	1
F1B-424	-0.127995	-0.178933	-0.0770564	0
H12-424	-0.0999251	-0.150918	-0.0489319	0
H14-424	-0.102323	-0.153262	-0.0513852	0
H15-424	0.0797981	0.0288873	0.130709	3e-07
H24-424	0.0272268	-0.0236568	0.0781104	0.998112
H26-424	-0.0752484	-0.126159	-0.0243376	3.2e-06
H27-424	0.0382604	-0.0127052	0.089226	0.661356
H28-424	0.0281792	-0.0227865	0.0791448	0.996065
H30-424	-0.123993	-0.174931	-0.0730547	0
H34-424	-0.0439159	-0.0948541	0.00702223	0.279244
H36-424	0.01459	-0.0363482	0.0655281	1
HG06-424	-0.0361114	-0.0870222	0.0147995	0.796879
HG08-424	-0.0111858	-0.0620967	0.039725	1
HG13-424	-0.0297931	-0.0807313	0.0211451	0.987657
JR11-424	-0.0822208	-0.133132	-0.03131	1e-07
JR15-424	-0.0854929	-0.136431	-0.0345548	0
JR2-F1C-424	-0.0517939	-0.102732	-0.000855767	0.0389017
JR5-F1C-424	0.201926	0.150933	0.252919	0
JR7-F1C-424	0.0131545	-0.0377837	0.0640926	1
JR8-F1A-424	0.0432861	-0.00765204	0.0942243	0.315164
TP1-424	-0.0484379	-0.0993488	0.00247292	0.0985271
TP121B-424	-0.0347835	-0.0857491	0.0161821	0.867139
TP3-92-424	-0.0252664	-0.076232	0.0256992	0.999718
TP4a-424	-0.107826	-0.158737	-0.0569154	0
TP51D-424	-0.00585614	-0.0567943	0.045082	1
TP7-10F1A2-424	0.00927131	-0.0416669	0.0602095	1
TP81B-424	0.0332485	-0.0176897	0.0841867	0.925123
444-435	0.107464	0.056416	0.158512	0
AH15-435	-0.0322696	-0.0832349	0.0186958	0.951937
AH23-435	-0.00101283	-0.0519782	0.0499526	1
AL1-435	0.10715	0.0561845	0.158115	0
AL16-435	0.102988	0.0520227	0.153953	0
AL19-435	0.0975746	0.0465543	0.148595	0
AL33-435	0.0388109	-0.0121819	0.0898037	0.624012
AL38-435	0.090409	0.0394162	0.141402	0
AL40-435	0.0609905	0.0100525	0.111929	0.0016584
AL41-435	0.0566361	0.00572521	0.107547	0.0080634
AL42-435	0.0801583	0.0291929	0.131124	3e-07
B2C-435	0.188282	0.137344	0.23922	0
C1-435	0.106179	0.0552132	0.157144	0
CR12-435	0.0828197	0.0319088	0.133731	1e-07
CR13-435	-0.0260363	-0.103223	0.0511505	1
CR16-435	0.115415	0.0644493	0.16638	0
CR23-435	0.0713498	0.0203844	0.122315	2.09e-05
CR25-435	0.0525082	0.00159739	0.103419	0.0310879
CR29-435	0.0887227	0.0377299	0.139716	0
CR46-435	0.113573	0.0626074	0.164538	0
CR59-435	0.0603278	0.00933496	0.111321	0.0021884
E1-435	0.103719	0.0527805	0.154657	0
F1B-435	-0.0229801	-0.0739455	0.0279853	0.999981
H12-435	0.00508944	-0.0459309	0.0561098	1
H14-435	0.00269119	-0.0482742	0.0536566	1
H15-435	0.184813	0.133875	0.235751	0
H24-435	0.132241	0.0813304	0.183152	0
H26-435	0.0297661	-0.021172	0.0807042	0.987867
H27-435	0.143275	0.0922821	0.194268	0
H28-435	0.133194	0.0822009	0.184186	0
H30-435	-0.0189784	-0.0699437	0.031987	1
H34-435	0.0610986	0.0101332	0.112064	0.0016111
H36-435	0.119605	0.0686391	0.17057	0
HG06-435	0.0689032	0.0179651	0.119841	6.22e-05
HG08-435	0.0938287	0.0428906	0.144767	0
HG13-435	0.0752214	0.024256	0.126187	3.3e-06
JR11-435	0.0227937	-0.0281444	0.0737318	0.999985
JR15-435	0.0195216	-0.0314438	0.0704869	1
JR2-F1C-435	0.0532206	0.0022552	0.104186	0.0253794
JR5-F1C-435	0.306941	0.25592	0.357961	0
JR7-F1C-435	0.118169	0.0672036	0.169134	0
JR8-F1A-435	0.148301	0.0973353	0.199266	0
TP1-435	0.0565766	0.00563855	0.107515	0.0083178
TP121B-435	0.070231	0.0192382	0.121224	3.55e-05
TP3-92-435	0.0797481	0.0287553	0.130741	4e-07
TP4a-435	-0.00281174	-0.0537498	0.0481263	1
TP51D-435	0.0991584	0.048193	0.150124	0
TP7-10F1A2-435	0.114286	0.0633204	0.165251	0
TP81B-435	0.138263	0.0872977	0.189228	0
AH15-444	-0.139734	-0.190809	-0.0886583	0
AH23-444	-0.108477	-0.159552	-0.0574016	0
AL1-444	-0.000314058	-0.0513893	0.0507612	1
AL16-444	-0.00447587	-0.0555511	0.0465993	1
AL19-444	-0.00988929	-0.0610193	0.0412408	1
AL33-444	-0.0686531	-0.119756	-0.0175505	7.66e-05
AL38-444	-0.0170549	-0.0681575	0.0340477	1
AL40-444	-0.0464734	-0.0975214	0.00457454	0.164728
AL41-444	-0.0508279	-0.101849	0.000192897	0.0528459
AL42-444	-0.0273057	-0.0783809	0.0237696	0.99815
B2C-444	0.0808176	0.0297697	0.131866	2e-07
C1-444	-0.00128534	-0.0523606	0.0497899	1
CR12-444	-0.0246443	-0.0756651	0.0263765	0.999861
CR13-444	-0.1335	-0.21076	-0.0562409	0
CR16-444	0.00795076	-0.0431245	0.059026	1
CR23-444	-0.0361142	-0.0871894	0.0149611	0.803325
CR25-444	-0.0549557	-0.105977	-0.00393492	0.0148197
CR29-444	-0.0187412	-0.0698438	0.0323614	1
CR46-444	0.00610886	-0.0449664	0.0571841	1
CR59-444	-0.0471362	-0.0982388	0.0039664	0.142591
E1-444	-0.00374535	-0.0547933	0.0473026	1
F1B-444	-0.130444	-0.181519	-0.0793688	0
H12-444	-0.102374	-0.153505	-0.0512445	0
H14-444	-0.104773	-0.155848	-0.0536975	0
H15-444	0.0773487	0.0263007	0.128397	1.2e-06
H24-444	0.0247773	-0.0262435	0.0757981	0.999839
H26-444	-0.0776978	-0.128746	-0.0266499	1e-06
H27-444	0.035811	-0.0152916	0.0869135	0.821012
H28-444	0.0257297	-0.0253728	0.0768323	0.999576
H30-444	-0.126442	-0.177518	-0.0753671	0
H34-444	-0.0463654	-0.0974406	0.00470985	0.169852
H36-444	0.0121405	-0.0389347	0.0632157	1
HG06-444	-0.0385608	-0.0896087	0.0124872	0.644666
HG08-444	-0.0136352	-0.0646832	0.0374127	1
HG13-444	-0.0322425	-0.0833177	0.0188327	0.954094
JR11-444	-0.0846703	-0.135718	-0.0336223	0
JR15-444	-0.0879424	-0.139018	-0.0368672	0
JR2-F1C-444	-0.0542434	-0.105319	-0.00316815	0.0190386
JR5-F1C-444	0.199477	0.148347	0.250607	0
JR7-F1C-444	0.0107051	-0.0403702	0.0617803	1
JR8-F1A-444	0.0408367	-0.0102385	0.0919119	0.48343
TP1-444	-0.0508873	-0.101935	0.000160614	0.0523588
TP121B-444	-0.0372329	-0.0883355	0.0138697	0.737074
TP3-92-444	-0.0277158	-0.0788184	0.0233868	0.997429
TP4a-444	-0.110276	-0.161324	-0.0592277	0
TP51D-444	-0.00830557	-0.0593808	0.0427697	1
TP7-10F1A2-444	0.00682188	-0.0442533	0.0578971	1
TP81B-444	0.0307991	-0.0202761	0.0818743	0.97843
AH23-AH15	0.0312567	-0.019736	0.0822494	0.971426
AL1-AH15	0.139419	0.0884268	0.190412	0
AL16-AH15	0.135258	0.0842649	0.18625	0
AL19-AH15	0.129844	0.0787966	0.180892	0
AL33-AH15	0.0710804	0.0200603	0.122101	2.45e-05
AL38-AH15	0.122679	0.0716585	0.173699	0
AL40-AH15	0.0932601	0.0422947	0.144225	0
AL41-AH15	0.0889056	0.0379674	0.139844	0
AL42-AH15	0.112428	0.0614352	0.163421	0
B2C-AH15	0.220551	0.169586	0.271517	0
C1-AH15	0.138448	0.0874555	0.189441	0
CR12-AH15	0.115089	0.0641511	0.166027	0
CR13-AH15	0.00623329	-0.0709715	0.0834381	1
CR16-AH15	0.147684	0.0966916	0.198677	0
CR23-AH15	0.103619	0.0526267	0.154612	0
CR25-AH15	0.0847778	0.0338396	0.135716	0
CR29-AH15	0.120992	0.0699722	0.172012	0
CR46-AH15	0.145842	0.0948497	0.196835	0
CR59-AH15	0.0925973	0.0415772	0.143617	0
E1-AH15	0.135988	0.0850228	0.186954	0
F1B-AH15	0.00928945	-0.0417032	0.0602821	1
H12-AH15	0.037359	-0.0136886	0.0884066	0.726345
H14-AH15	0.0349607	-0.0160319	0.0859534	0.859835
H15-AH15	0.217082	0.166117	0.268048	0
H24-AH15	0.164511	0.113573	0.215449	0
H26-AH15	0.0620357	0.0110703	0.113001	0.0011197
H27-AH15	0.175544	0.124524	0.226565	0
H28-AH15	0.165463	0.114443	0.216483	0
H30-AH15	0.0132912	-0.0377015	0.0642839	1
H34-AH15	0.0933681	0.0423755	0.144361	0
H36-AH15	0.151874	0.100881	0.202867	0
HG06-AH15	0.101173	0.0502073	0.152138	0
HG08-AH15	0.126098	0.0751329	0.177064	0
HG13-AH15	0.107491	0.0564983	0.158484	0
JR11-AH15	0.0550633	0.00409787	0.106029	0.0140235
JR15-AH15	0.0517911	0.000798443	0.102784	0.0395812
JR2-F1C-AH15	0.0854901	0.0344975	0.136483	0
JR5-F1C-AH15	0.33921	0.288163	0.390258	0
JR7-F1C-AH15	0.150439	0.0994459	0.201431	0
JR8-F1A-AH15	0.18057	0.129578	0.231563	0
TP1-AH15	0.0888462	0.0378808	0.139812	0
TP121B-AH15	0.102501	0.0514805	0.153521	0
TP3-92-AH15	0.112018	0.0609976	0.163038	0
TP4a-AH15	0.0294578	-0.0215076	0.0804232	0.990179
TP51D-AH15	0.131428	0.0804353	0.182421	0
TP7-10F1A2-AH15	0.146555	0.0955627	0.197548	0
TP81B-AH15	0.170533	0.11954	0.221525	0
AL1-AH23	0.108163	0.05717	0.159155	0
AL16-AH23	0.104001	0.0530082	0.154994	0
AL19-AH23	0.0985875	0.0475399	0.149635	0
AL33-AH23	0.0398237	-0.0111964	0.0908438	0.552788
AL38-AH23	0.0914218	0.0404018	0.142442	0
AL40-AH23	0.0620034	0.011038	0.112969	0.0011339
AL41-AH23	0.0576489	0.0067107	0.108587	0.0057112
AL42-AH23	0.0811711	0.0301784	0.132164	2e-07
B2C-AH23	0.189294	0.138329	0.24026	0
C1-AH23	0.107191	0.0561987	0.158184	0
CR12-AH23	0.0838325	0.0328943	0.134771	0
CR13-AH23	-0.0250234	-0.102228	0.0521814	1
CR16-AH23	0.116428	0.0654348	0.16742	0
CR23-AH23	0.0723626	0.0213699	0.123355	1.33e-05
CR25-AH23	0.0535211	0.00258288	0.104459	0.0228856
CR29-AH23	0.0897355	0.0387155	0.140756	0
CR46-AH23	0.114586	0.0635929	0.165578	0
CR59-AH23	0.0613406	0.0103205	0.112361	0.0015054
E1-AH23	0.104731	0.053766	0.155697	0
F1B-AH23	-0.0219673	-0.07296	0.0290254	0.999996
H12-AH23	0.00610227	-0.0449453	0.0571499	1
H14-AH23	0.00370402	-0.0472887	0.0546967	1
H15-AH23	0.185825	0.13486	0.236791	0
H24-AH23	0.133254	0.0823159	0.184192	0
H26-AH23	0.0307789	-0.0201864	0.0817443	0.977856
H27-AH23	0.144288	0.0932676	0.195308	0
H28-AH23	0.134207	0.0831864	0.185227	0
H30-AH23	-0.0179655	-0.0689582	0.0330272	1
H34-AH23	0.0621114	0.0111187	0.113104	0.0011011
H36-AH23	0.120617	0.0696246	0.17161	0
HG06-AH23	0.069916	0.0189506	0.120881	4.02e-05
HG08-AH23	0.0948415	0.0438761	0.145807	0
HG13-AH23	0.0762342	0.0252416	0.127227	2.1e-06
JR11-AH23	0.0238065	-0.0271589	0.0747719	0.999946
JR15-AH23	0.0205344	-0.0304583	0.0715271	1
JR2-F1C-AH23	0.0542334	0.00324072	0.105226	0.0185681
JR5-F1C-AH23	0.307953	0.256906	0.359001	0
JR7-F1C-AH23	0.119182	0.0681891	0.170175	0
JR8-F1A-AH23	0.149313	0.0983208	0.200306	0
TP1-AH23	0.0575894	0.00662405	0.108555	0.005897
TP121B-AH23	0.0712438	0.0202238	0.122264	2.27e-05
TP3-92-AH23	0.0807609	0.0297408	0.131781	2e-07
TP4a-AH23	-0.00179891	-0.0527643	0.0491665	1
TP51D-AH23	0.100171	0.0491785	0.151164	0
TP7-10F1A2-AH23	0.115299	0.064306	0.166291	0
TP81B-AH23	0.139276	0.0882832	0.190269	0
AL16-AL1	-0.00416182	-0.0551545	0.0468309	1
AL19-AL1	-0.00957523	-0.0606228	0.0414724	1
AL33-AL1	-0.068339	-0.119359	-0.0173189	8.38e-05
AL38-AL1	-0.0167409	-0.067761	0.0342792	1
AL40-AL1	-0.0461594	-0.0971247	0.00480602	0.174045
AL41-AL1	-0.0505138	-0.101452	0.000424333	0.0564546
AL42-AL1	-0.0269916	-0.0779843	0.0240011	0.998535
B2C-AL1	0.0811317	0.0301663	0.132097	2e-07
C1-AL1	-0.000971286	-0.051964	0.0500214	1
CR12-AL1	-0.0243302	-0.0752684	0.026608	0.999898
CR13-AL1	-0.133186	-0.210391	-0.0559813	0
CR16-AL1	0.00826482	-0.0427279	0.0592575	1
CR23-AL1	-0.0358001	-0.0867928	0.0151926	0.817446
CR25-AL1	-0.0546416	-0.10558	-0.00370348	0.0159568
CR29-AL1	-0.0184272	-0.0694473	0.0325929	1
CR46-AL1	0.00642292	-0.0445698	0.0574156	1
CR59-AL1	-0.0468221	-0.0978422	0.00419797	0.15091
E1-AL1	-0.00343129	-0.0543967	0.0475341	1
F1B-AL1	-0.13013	-0.181123	-0.0791373	0
H12-AL1	-0.10206	-0.153108	-0.0510128	0
H14-AL1	-0.104459	-0.155451	-0.053466	0
H15-AL1	0.0776627	0.0266974	0.128628	1e-06
H24-AL1	0.0250914	-0.0258468	0.0760296	0.999762
H26-AL1	-0.0773838	-0.128349	-0.0264184	1.1e-06
H27-AL1	0.036125	-0.0148951	0.0871451	0.800512
H28-AL1	0.0260438	-0.0249763	0.0770639	0.999397
H30-AL1	-0.126128	-0.177121	-0.0751356	0
H34-AL1	-0.0460513	-0.097044	0.00494137	0.179386
H36-AL1	0.0124546	-0.0385381	0.0634473	1
HG06-AL1	-0.0382467	-0.0892121	0.0127186	0.662294
HG08-AL1	-0.0133212	-0.0642866	0.0376442	1
HG13-AL1	-0.0319285	-0.0829212	0.0190642	0.959591
JR11-AL1	-0.0843562	-0.135322	-0.0333908	0
JR15-AL1	-0.0876283	-0.138621	-0.0366356	0
JR2-F1C-AL1	-0.0539293	-0.104922	-0.00293662	0.0204715
JR5-F1C-AL1	0.199791	0.148743	0.250838	0
JR7-F1C-AL1	0.0110191	-0.0399736	0.0620118	1
JR8-F1A-AL1	0.0411508	-0.00984191	0.0921435	0.456726
TP1-AL1	-0.0505733	-0.101539	0.000392094	0.055937
TP121B-AL1	-0.0369189	-0.087939	0.0141012	0.753152
TP3-92-AL1	-0.0274018	-0.0784219	0.0236183	0.997942
TP4a-AL1	-0.109962	-0.160927	-0.0589962	0
TP51D-AL1	-0.00799151	-0.0589842	0.0430012	1
TP7-10F1A2-AL1	0.00713594	-0.0438567	0.0581286	1
TP81B-AL1	0.0311131	-0.0198795	0.0821058	0.973566
AL19-AL16	-0.00541342	-0.056461	0.0456342	1
AL33-AL16	-0.0641772	-0.115197	-0.0131571	0.0004884
AL38-AL16	-0.012579	-0.0635991	0.038441	1
AL40-AL16	-0.0419975	-0.0929629	0.00896784	0.397549
AL41-AL16	-0.046352	-0.0972902	0.00458615	0.165549
AL42-AL16	-0.0228298	-0.0738225	0.0281629	0.999985
B2C-AL16	0.0852935	0.0343281	0.136259	0
C1-AL16	0.00319053	-0.0478022	0.0541832	1
CR12-AL16	-0.0201684	-0.0711066	0.0307698	1
CR13-AL16	-0.129024	-0.206229	-0.0518195	0
CR16-AL16	0.0124266	-0.0385661	0.0634193	1
CR23-AL16	-0.0316383	-0.082631	0.0193544	0.965087
CR25-AL16	-0.0504798	-0.101418	0.000458334	0.0570015
CR29-AL16	-0.0142653	-0.0652854	0.0367547	1
CR46-AL16	0.0105847	-0.0404079	0.0615774	1
CR59-AL16	-0.0426603	-0.0936804	0.00835978	0.357608
E1-AL16	0.000730526	-0.0502349	0.0516959	1
F1B-AL16	-0.125968	-0.176961	-0.0749755	0
H12-AL16	-0.0978986	-0.148946	-0.046851	0
H14-AL16	-0.100297	-0.15129	-0.0493042	0
H15-AL16	0.0818245	0.0308592	0.13279	1e-07
H24-AL16	0.0292532	-0.021685	0.0801914	0.991349
H26-AL16	-0.073222	-0.124187	-0.0222566	8.7e-06
H27-AL16	0.0402868	-0.0107333	0.0913069	0.519476
H28-AL16	0.0302056	-0.0208145	0.0812257	0.984506
H30-AL16	-0.121966	-0.172959	-0.0709737	0
H34-AL16	-0.0418895	-0.0928822	0.00910319	0.406235
H36-AL16	0.0166164	-0.0343763	0.0676091	1
HG06-AL16	-0.0340849	-0.0850503	0.0168805	0.896497
HG08-AL16	-0.00915938	-0.0601248	0.041806	1
HG13-AL16	-0.0277667	-0.0787593	0.023226	0.997189
JR11-AL16	-0.0801944	-0.13116	-0.029229	3e-07
JR15-AL16	-0.0834665	-0.134459	-0.0324738	0
JR2-F1C-AL16	-0.0497675	-0.10076	0.00122519	0.070569
JR5-F1C-AL16	0.203953	0.152905	0.255	0
JR7-F1C-AL16	0.0151809	-0.0358118	0.0661736	1
JR8-F1A-AL16	0.0453126	-0.0056801	0.0963053	0.211288
TP1-AL16	-0.0464115	-0.0973768	0.00455391	0.164223
TP121B-AL16	-0.032757	-0.0837771	0.018263	0.940813
TP3-92-AL16	-0.02324	-0.07426	0.0277801	0.999975
TP4a-AL16	-0.1058	-0.156765	-0.0548344	0
TP51D-AL16	-0.00382969	-0.0548224	0.047163	1
TP7-10F1A2-AL16	0.0112978	-0.0396949	0.0622904	1
TP81B-AL16	0.035275	-0.0157177	0.0862676	0.844701
AL33-AL19	-0.0587638	-0.109839	-0.00768882	0.0040468
AL38-AL19	-0.00716563	-0.0582406	0.0439093	1
AL40-AL19	-0.0365841	-0.0876045	0.0144362	0.773696
AL41-AL19	-0.0409386	-0.0919318	0.0100545	0.47161
AL42-AL19	-0.0174164	-0.068464	0.0336312	1
B2C-AL19	0.0907069	0.0396866	0.141727	0
C1-AL19	0.00860395	-0.0424437	0.0596515	1
CR12-AL19	-0.014755	-0.0657481	0.0362382	1
CR13-AL19	-0.123611	-0.200852	-0.0463698	1e-07
CR16-AL19	0.01784	-0.0332076	0.0688877	1
CR23-AL19	-0.0262249	-0.0772725	0.0248227	0.999292
CR25-AL19	-0.0450664	-0.0960596	0.00592673	0.222771
CR29-AL19	-0.00885194	-0.0599269	0.042223	1
CR46-AL19	0.0159981	-0.0350494	0.0670458	1
CR59-AL19	-0.0372469	-0.0883219	0.0138281	0.734888
E1-AL19	0.00614394	-0.0448764	0.0571643	1
F1B-AL19	-0.120555	-0.171602	-0.0695072	0
H12-AL19	-0.0924852	-0.143588	-0.0413827	0
H14-AL19	-0.0948835	-0.145931	-0.0438359	0
H15-AL19	0.087238	0.0362176	0.138258	0
H24-AL19	0.0346666	-0.0163265	0.0856598	0.873195
H26-AL19	-0.0678085	-0.118829	-0.0167882	0.0001057
H27-AL19	0.0457002	-0.00537474	0.0967752	0.197271
H28-AL19	0.035619	-0.015456	0.086694	0.830121
H30-AL19	-0.116553	-0.167601	-0.0655054	0
H34-AL19	-0.0364761	-0.0875237	0.0145715	0.781308
H36-AL19	0.0220298	-0.0290178	0.0730774	0.999995
HG06-AL19	-0.0286715	-0.0796918	0.0223488	0.994441
HG08-AL19	-0.00374596	-0.0547663	0.0472744	1
HG13-AL19	-0.0223532	-0.0734008	0.0286944	0.999992
JR11-AL19	-0.074781	-0.125801	-0.0237606	4.3e-06
JR15-AL19	-0.0780531	-0.129101	-0.0270055	9e-07
JR2-F1C-AL19	-0.0443541	-0.0954017	0.00669353	0.260776
JR5-F1C-AL19	0.209366	0.158263	0.260468	0
JR7-F1C-AL19	0.0205943	-0.0304533	0.0716419	1
JR8-F1A-AL19	0.050726	-0.0003216	0.101774	0.0548188
TP1-AL19	-0.0409981	-0.0920184	0.0100223	0.468967
TP121B-AL19	-0.0273436	-0.0784186	0.0237314	0.998089
TP3-92-AL19	-0.0178265	-0.0689015	0.0332484	1
TP4a-AL19	-0.100386	-0.151407	-0.0493661	0
TP51D-AL19	0.00158372	-0.0494639	0.0526313	1
TP7-10F1A2-AL19	0.0167112	-0.0343364	0.0677588	1
TP81B-AL19	0.0406884	-0.0103592	0.091736	0.492374
AL38-AL33	0.0515982	0.00055068	0.102646	0.0425973
AL40-AL33	0.0221797	-0.0288131	0.0731725	0.999994
AL41-AL33	0.0178252	-0.0331404	0.0687908	1
AL42-AL33	0.0413474	-0.00967265	0.0923675	0.444617
B2C-AL33	0.149471	0.0984779	0.200464	0
C1-AL33	0.0673677	0.0163477	0.118388	0.0001279
CR12-AL33	0.0440088	-0.00695679	0.0949744	0.275456
CR13-AL33	-0.0648471	-0.14207	0.0123758	0.346149
CR16-AL33	0.0766038	0.0255838	0.127624	1.8e-06
CR23-AL33	0.0325389	-0.0184812	0.083559	0.946381
CR25-AL33	0.0136974	-0.0372682	0.064663	1
CR29-AL33	0.0499119	-0.00113563	0.100959	0.0688311
CR46-AL33	0.0747619	0.0237419	0.125782	4.3e-06
CR59-AL33	0.0215169	-0.0295306	0.0725644	0.999998
E1-AL33	0.0649077	0.0139149	0.115901	0.0003566
F1B-AL33	-0.061791	-0.112811	-0.0107709	0.0012644
H12-AL33	-0.0337214	-0.0847964	0.0173536	0.912507
H14-AL33	-0.0361197	-0.0871398	0.0149004	0.800815
H15-AL33	0.146002	0.095009	0.196995	0
H24-AL33	0.0934304	0.0424648	0.144396	0
H26-AL33	-0.00904475	-0.0600376	0.041948	1
H27-AL33	0.104464	0.0534166	0.155512	0
H28-AL33	0.0943828	0.0433353	0.14543	0
H30-AL33	-0.0577892	-0.108809	-0.00676912	0.0056154
H34-AL33	0.0222877	-0.0287324	0.0733078	0.999993
H36-AL33	0.0807936	0.0297735	0.131814	2e-07
HG06-AL33	0.0300923	-0.0209005	0.0810851	0.985403
HG08-AL33	0.0550178	0.00402504	0.106011	0.0143757
HG13-AL33	0.0364106	-0.0146095	0.0874307	0.784016
JR11-AL33	-0.0160172	-0.06701	0.0349756	1
JR15-AL33	-0.0192893	-0.0703094	0.0317308	1
JR2-F1C-AL33	0.0144097	-0.0366104	0.0654298	1
JR5-F1C-AL33	0.26813	0.217055	0.319205	0
JR7-F1C-AL33	0.0793581	0.028338	0.130378	4e-07
JR8-F1A-AL33	0.10949	0.0584697	0.16051	0
TP1-AL33	0.0177658	-0.0332271	0.0687585	1
TP121B-AL33	0.0314202	-0.0196273	0.0824677	0.96938
TP3-92-AL33	0.0409373	-0.0101102	0.0919847	0.474772
TP4a-AL33	-0.0416226	-0.0926154	0.00937021	0.424236
TP51D-AL33	0.0603475	0.00932743	0.111368	0.0021987
TP7-10F1A2-AL33	0.075475	0.0244549	0.126495	3.1e-06
TP81B-AL33	0.0994522	0.0484321	0.150472	0
AL40-AL38	-0.0294185	-0.0804113	0.0215743	0.990533
AL41-AL38	-0.033773	-0.0847386	0.0171926	0.90814
AL42-AL38	-0.0102507	-0.0612708	0.0407694	1
B2C-AL38	0.0978726	0.0468797	0.148865	0
C1-AL38	0.0157696	-0.0352505	0.0667897	1
CR12-AL38	-0.00758934	-0.058555	0.0433763	1
CR13-AL38	-0.116445	-0.193668	-0.0392224	1.5e-06
CR16-AL38	0.0250057	-0.0260144	0.0760258	0.999793
CR23-AL38	-0.0190592	-0.0700793	0.0319608	1
CR25-AL38	-0.0379008	-0.0888664	0.0130648	0.686161
CR29-AL38	-0.00168631	-0.0527338	0.0493612	1
CR46-AL38	0.0231638	-0.0278563	0.0741839	0.999977
CR59-AL38	-0.0300813	-0.0811287	0.0209662	0.985789
E1-AL38	0.0133096	-0.0376832	0.0643024	1
F1B-AL38	-0.113389	-0.164409	-0.062369	0
H12-AL38	-0.0853196	-0.136395	-0.0342446	0
H14-AL38	-0.0877178	-0.138738	-0.0366977	0
H15-AL38	0.0944036	0.0434108	0.145396	0
H24-AL38	0.0418323	-0.00913335	0.0927979	0.408578
H26-AL38	-0.0606429	-0.111636	-0.00965012	0.001942
H27-AL38	0.0528659	0.00181839	0.103913	0.0290904
H28-AL38	0.0427847	-0.00826283	0.0938321	0.351245
H30-AL38	-0.109387	-0.160407	-0.0583673	0
H34-AL38	-0.0293104	-0.0803305	0.0217096	0.99129
H36-AL38	0.0291955	-0.0218246	0.0802155	0.991946
HG06-AL38	-0.0215059	-0.0724987	0.0294869	0.999998
HG08-AL38	0.00341967	-0.0475731	0.0544125	1
HG13-AL38	-0.0151876	-0.0662077	0.0358325	1
JR11-AL38	-0.0676153	-0.118608	-0.0166225	0.0001131
JR15-AL38	-0.0708875	-0.121908	-0.0198674	2.68e-05
JR2-F1C-AL38	-0.0371884	-0.0882085	0.0138316	0.736071
JR5-F1C-AL38	0.216531	0.165457	0.267607	0
JR7-F1C-AL38	0.02776	-0.0232601	0.0787801	0.997237
JR8-F1A-AL38	0.0578916	0.00687154	0.108912	0.0054144
TP1-AL38	-0.0338324	-0.0848252	0.0171604	0.906648
TP121B-AL38	-0.020178	-0.0712255	0.0308695	1
TP3-92-AL38	-0.0106609	-0.0617084	0.0403866	1
TP4a-AL38	-0.0932208	-0.144214	-0.042228	0
TP51D-AL38	0.00874936	-0.0422707	0.0597694	1
TP7-10F1A2-AL38	0.0238768	-0.0271433	0.0748969	0.999943
TP81B-AL38	0.047854	-0.00316608	0.0988741	0.11738
AL41-AL40	-0.00435448	-0.0552653	0.0465564	1
AL42-AL40	0.0191678	-0.0317976	0.0701331	1
B2C-AL40	0.127291	0.076353	0.178229	0
C1-AL40	0.0451881	-0.00577731	0.0961534	0.215909
CR12-AL40	0.0218291	-0.0290817	0.07274	0.999996
CR13-AL40	-0.0870268	-0.164214	-0.00984003	0.0061677
CR16-AL40	0.0544242	0.00345879	0.10539	0.0172929
CR23-AL40	0.0103593	-0.0406061	0.0613246	1
CR25-AL40	-0.0084823	-0.0593931	0.0424285	1
CR29-AL40	0.0277322	-0.0232606	0.078725	0.997266
CR46-AL40	0.0525823	0.0016169	0.103548	0.0309191
CR59-AL40	-0.000662769	-0.0516556	0.05033	1
E1-AL40	0.0427281	-0.00820999	0.0936661	0.349051
F1B-AL40	-0.0839706	-0.134936	-0.0330053	0
H12-AL40	-0.0559011	-0.106921	-0.00488076	0.0108094
H14-AL40	-0.0582993	-0.109265	-0.00733396	0.0045746
H15-AL40	0.123822	0.072884	0.17476	0
H24-AL40	0.0712508	0.0203399	0.122162	2.11e-05
H26-AL40	-0.0312244	-0.0821625	0.0197136	0.971408
H27-AL40	0.0822844	0.0312916	0.133277	1e-07
H28-AL40	0.0722031	0.0212103	0.123196	1.43e-05
H30-AL40	-0.0799689	-0.130934	-0.0290035	3e-07
H34-AL40	0.000108047	-0.0508573	0.0510734	1
H36-AL40	0.0586139	0.00764857	0.109579	0.004082
HG06-AL40	0.00791263	-0.0430254	0.0588507	1
HG08-AL40	0.0328382	-0.0180999	0.0837762	0.937194
HG13-AL40	0.0142309	-0.0367345	0.0651963	1
JR11-AL40	-0.0381968	-0.0891349	0.0127412	0.66434
JR15-AL40	-0.041469	-0.0924343	0.00949642	0.433198
JR2-F1C-AL40	-0.00776995	-0.0587353	0.0431954	1
JR5-F1C-AL40	0.24595	0.19493	0.29697	0
JR7-F1C-AL40	0.0571785	0.00621309	0.108144	0.0068168
JR8-F1A-AL40	0.0873101	0.0363447	0.138276	0
TP1-AL40	-0.00441393	-0.055352	0.0465241	1
TP121B-AL40	0.0092405	-0.0417523	0.0602333	1
TP3-92-AL40	0.0187576	-0.0322352	0.0697504	1
TP4a-AL40	-0.0638023	-0.11474	-0.0128642	0.0005455
TP51D-AL40	0.0381679	-0.0127975	0.0891332	0.667775
TP7-10F1A2-AL40	0.0532953	0.00232992	0.104261	0.0247927
TP81B-AL40	0.0772725	0.0263071	0.128238	1.2e-06
AL42-AL41	0.0235223	-0.0274159	0.0744604	0.999962
B2C-AL41	0.131645	0.0807347	0.182556	0
C1-AL41	0.0495426	-0.00139562	0.100481	0.0739616
CR12-AL41	0.0261836	-0.0247	0.0770672	0.999263
CR13-AL41	-0.0826723	-0.159841	-0.0055035	0.01633
CR16-AL41	0.0587787	0.00784048	0.109717	0.0038004
CR23-AL41	0.0147137	-0.0362244	0.0656519	1
CR25-AL41	-0.00412781	-0.0550114	0.0467558	1
CR29-AL41	0.0320867	-0.0188789	0.0830523	0.955971
CR46-AL41	0.0569368	0.00599859	0.107875	0.0073398
CR59-AL41	0.00369172	-0.0472739	0.0546573	1
E1-AL41	0.0470826	-0.00382829	0.0979934	0.138415
F1B-AL41	-0.0796161	-0.130554	-0.028678	4e-07
H12-AL41	-0.0515466	-0.10254	-0.00055345	0.0425552
H14-AL41	-0.0539449	-0.104883	-0.00300668	0.0199974
H15-AL41	0.128177	0.0772657	0.179087	0
H24-AL41	0.0756052	0.0247216	0.126489	2.6e-06
H26-AL41	-0.0268699	-0.0777808	0.0240409	0.998633
H27-AL41	0.0866389	0.0356732	0.137604	0
H28-AL41	0.0765576	0.025592	0.127523	1.7e-06
H30-AL41	-0.0756144	-0.126553	-0.0246762	2.7e-06
H34-AL41	0.00446253	-0.0464756	0.0554007	1
H36-AL41	0.0629684	0.0120303	0.113907	0.0007636
HG06-AL41	0.0122671	-0.0386437	0.063178	1
HG08-AL41	0.0371927	-0.0137182	0.0881035	0.730655
HG13-AL41	0.0185854	-0.0323528	0.0695235	1
JR11-AL41	-0.0338424	-0.0847532	0.0170685	0.904295
JR15-AL41	-0.0371145	-0.0880526	0.0138237	0.736988
JR2-F1C-AL41	-0.00341546	-0.0543536	0.0475227	1
JR5-F1C-AL41	0.250304	0.199311	0.301298	0
JR7-F1C-AL41	0.061533	0.0105948	0.112471	0.001345
JR8-F1A-AL41	0.0916646	0.0407264	0.142603	0
TP1-AL41	-5.94425e-05	-0.0509703	0.0508514	1
TP121B-AL41	0.013595	-0.0373706	0.0645606	1
TP3-92-AL41	0.0231121	-0.0278535	0.0740777	0.999978
TP4a-AL41	-0.0594478	-0.110359	-0.00853694	0.0029352
TP51D-AL41	0.0425223	-0.00841584	0.0934605	0.362009
TP7-10F1A2-AL41	0.0576498	0.00671161	0.108588	0.0057093
TP81B-AL41	0.081627	0.0306888	0.132565	1e-07
B2C-AL42	0.108123	0.0571579	0.159089	0
C1-AL42	0.0260203	-0.0249724	0.077013	0.999403
CR12-AL42	0.00266139	-0.0482768	0.0535996	1
CR13-AL42	-0.106195	-0.183399	-0.0289898	3.7e-05
CR16-AL42	0.0352564	-0.0157363	0.0862491	0.845619
CR23-AL42	-0.00880851	-0.0598012	0.0421842	1
CR25-AL42	-0.0276501	-0.0785882	0.0232881	0.99738
CR29-AL42	0.00856442	-0.0424557	0.0595845	1
CR46-AL42	0.0334145	-0.0175782	0.0844072	0.920977
CR59-AL42	-0.0198305	-0.0708506	0.0311896	1
E1-AL42	0.0235603	-0.0274051	0.0745257	0.999961
F1B-AL42	-0.103138	-0.154131	-0.0521457	0
H12-AL42	-0.0750689	-0.126116	-0.0240212	3.8e-06
H14-AL42	-0.0774671	-0.12846	-0.0264744	1.1e-06
H15-AL42	0.104654	0.0536889	0.15562	0
H24-AL42	0.052083	0.00114482	0.103021	0.035675
H26-AL42	-0.0503922	-0.101358	0.000573188	0.0588774
H27-AL42	0.0631166	0.0120965	0.114137	0.0007495
H28-AL42	0.0530354	0.0020153	0.104055	0.0273663
H30-AL42	-0.0991367	-0.150129	-0.048144	0
H34-AL42	-0.0190597	-0.0700524	0.031933	1
H36-AL42	0.0394462	-0.0115465	0.0904389	0.578464
HG06-AL42	-0.0112551	-0.0622205	0.0397102	1
HG08-AL42	0.0136704	-0.037295	0.0646358	1
HG13-AL42	-0.00493688	-0.0559296	0.0460558	1
JR11-AL42	-0.0573646	-0.10833	-0.00639922	0.0063848
JR15-AL42	-0.0606367	-0.111629	-0.00964404	0.0019464
JR2-F1C-AL42	-0.0269377	-0.0779304	0.024055	0.998602
JR5-F1C-AL42	0.226782	0.175735	0.27783	0
JR7-F1C-AL42	0.0380107	-0.012982	0.0890034	0.68002
JR8-F1A-AL42	0.0681424	0.0171497	0.119135	8.99e-05
TP1-AL42	-0.0235817	-0.0745471	0.0273837	0.99996
TP121B-AL42	-0.00992727	-0.0609474	0.0410928	1
TP3-92-AL42	-0.000410179	-0.0514303	0.0506099	1
TP4a-AL42	-0.08297	-0.133935	-0.0320047	1e-07
TP51D-AL42	0.0190001	-0.0319926	0.0699928	1
TP7-10F1A2-AL42	0.0341275	-0.0168652	0.0851202	0.895551
TP81B-AL42	0.0581047	0.00711206	0.109097	0.0049617
C1-B2C	-0.082103	-0.133068	-0.0311376	1e-07
CR12-B2C	-0.105462	-0.156373	-0.0545511	0
CR13-B2C	-0.214318	-0.291505	-0.137131	0
CR16-B2C	-0.0728669	-0.123832	-0.0219015	1.03e-05
CR23-B2C	-0.116932	-0.167897	-0.0659664	0
CR25-B2C	-0.135773	-0.186684	-0.0848625	0
CR29-B2C	-0.0995589	-0.150552	-0.0485661	0
CR46-B2C	-0.0747088	-0.125674	-0.0237434	4.3e-06
CR59-B2C	-0.127954	-0.178947	-0.076961	0
E1-B2C	-0.084563	-0.135501	-0.0336249	0
F1B-B2C	-0.211262	-0.262227	-0.160296	0
H12-B2C	-0.183192	-0.234212	-0.132172	0
H14-B2C	-0.18559	-0.236556	-0.134625	0
H15-B2C	-0.00346895	-0.054407	0.0474691	1
H24-B2C	-0.0560403	-0.106951	-0.00512944	0.0098977
H26-B2C	-0.158516	-0.209454	-0.107577	0
H27-B2C	-0.0450067	-0.0959995	0.00598613	0.225602
H28-B2C	-0.0550879	-0.106081	-0.00409509	0.0140467
H30-B2C	-0.20726	-0.258225	-0.156295	0
H34-B2C	-0.127183	-0.178148	-0.0762176	0
H36-B2C	-0.0686771	-0.119642	-0.0177117	6.99e-05
HG06-B2C	-0.119378	-0.170316	-0.0684404	0
HG08-B2C	-0.0944529	-0.145391	-0.0435148	0
HG13-B2C	-0.11306	-0.164026	-0.0620948	0
JR11-B2C	-0.165488	-0.216426	-0.11455	0
JR15-B2C	-0.16876	-0.219725	-0.117795	0
JR2-F1C-B2C	-0.135061	-0.186026	-0.0840956	0
JR5-F1C-B2C	0.118659	0.0676387	0.169679	0
JR7-F1C-B2C	-0.0701126	-0.121078	-0.0191472	3.68e-05
JR8-F1A-B2C	-0.0399809	-0.0909463	0.0109845	0.538371
TP1-B2C	-0.131705	-0.182643	-0.0807669	0
TP121B-B2C	-0.118051	-0.169043	-0.0670577	0
TP3-92-B2C	-0.108534	-0.159526	-0.0575407	0
TP4a-B2C	-0.191093	-0.242031	-0.140155	0
TP51D-B2C	-0.0891232	-0.140089	-0.0381578	0
TP7-10F1A2-B2C	-0.0739957	-0.124961	-0.0230304	6e-06
TP81B-B2C	-0.0500185	-0.100984	0.00094684	0.065364
CR12-C1	-0.0233589	-0.0742971	0.0275793	0.999969
CR13-C1	-0.132215	-0.20942	-0.0550101	0
CR16-C1	0.0092361	-0.0417566	0.0602288	1
CR23-C1	-0.0348288	-0.0858215	0.0161639	0.865921
CR25-C1	-0.0536704	-0.104609	-0.0027322	0.0218278
CR29-C1	-0.0174559	-0.068476	0.0335642	1
CR46-C1	0.00739421	-0.0435985	0.0583869	1
CR59-C1	-0.0458508	-0.0968709	0.00516925	0.188712
E1-C1	-0.00246	-0.0534254	0.0485054	1
F1B-C1	-0.129159	-0.180151	-0.078166	0
H12-C1	-0.101089	-0.152137	-0.0500416	0
H14-C1	-0.103487	-0.15448	-0.0524947	0
H15-C1	0.078634	0.0276686	0.129599	6e-07
H24-C1	0.0260627	-0.0248755	0.0770009	0.999361
H26-C1	-0.0764125	-0.127378	-0.0254471	1.9e-06
H27-C1	0.0370963	-0.0139238	0.0881164	0.741961
H28-C1	0.0270151	-0.024005	0.0780352	0.998523
H30-C1	-0.125157	-0.17615	-0.0741643	0
H34-C1	-0.04508	-0.0960727	0.00591266	0.222107
H36-C1	0.0134259	-0.0375668	0.0644186	1
HG06-C1	-0.0372754	-0.0882408	0.0136899	0.727868
HG08-C1	-0.0123499	-0.0633153	0.0386155	1
HG13-C1	-0.0309572	-0.0819499	0.0200355	0.975746
JR11-C1	-0.0833849	-0.13435	-0.0324195	1e-07
JR15-C1	-0.086657	-0.13765	-0.0356643	0
JR2-F1C-C1	-0.052958	-0.103951	-0.00196534	0.0277837
JR5-F1C-C1	0.200762	0.149714	0.25181	0
JR7-F1C-C1	0.0119904	-0.0390023	0.0629831	1
JR8-F1A-C1	0.0421221	-0.00887063	0.0931147	0.390817
TP1-C1	-0.049602	-0.100567	0.00136338	0.0732999
TP121B-C1	-0.0359476	-0.0869677	0.0150725	0.810436
TP3-92-C1	-0.0264305	-0.0774506	0.0245896	0.999129
TP4a-C1	-0.10899	-0.159956	-0.058025	0
TP51D-C1	-0.00702022	-0.0580129	0.0439725	1
TP7-10F1A2-C1	0.00810723	-0.0428855	0.0590999	1
TP81B-C1	0.0320844	-0.0189082	0.0830771	0.956381
CR13-CR12	-0.108856	-0.186025	-0.0316871	1.63e-05
CR16-CR12	0.032595	-0.0183432	0.0835332	0.94366
CR23-CR12	-0.0114699	-0.0624081	0.0394683	1
CR25-CR12	-0.0303115	-0.0811951	0.0205722	0.982653
CR29-CR12	0.00590304	-0.0450626	0.0568686	1
CR46-CR12	0.0307531	-0.020185	0.0816913	0.977974
CR59-CR12	-0.0224919	-0.0734575	0.0284737	0.999991
E1-CR12	0.0208989	-0.0300119	0.0718098	0.999999
F1B-CR12	-0.1058	-0.156738	-0.0548616	0
H12-CR12	-0.0777302	-0.128723	-0.0267371	1e-06
H14-CR12	-0.0801285	-0.131067	-0.0291903	3e-07
H15-CR12	0.101993	0.0510821	0.152904	0
H24-CR12	0.0494216	-0.001462	0.100305	0.0753412
H26-CR12	-0.0530536	-0.103964	-0.00214274	0.0262671
H27-CR12	0.0604552	0.00948961	0.111421	0.00206
H28-CR12	0.050374	-0.000591611	0.10134	0.0591838
H30-CR12	-0.101798	-0.152736	-0.0508599	0
H34-CR12	-0.0217211	-0.0726593	0.0292171	0.999997
H36-CR12	0.0367848	-0.0141534	0.087723	0.757814
HG06-CR12	-0.0139165	-0.0648274	0.0369943	1
HG08-CR12	0.011009	-0.0399018	0.0619199	1
HG13-CR12	-0.00759826	-0.0585364	0.0433399	1
JR11-CR12	-0.060026	-0.110937	-0.00911515	0.0023642
JR15-CR12	-0.0632981	-0.114236	-0.0123599	0.000669
JR2-F1C-CR12	-0.0295991	-0.0805373	0.0213391	0.989109
JR5-F1C-CR12	0.224121	0.173128	0.275114	0
JR7-F1C-CR12	0.0353493	-0.0155889	0.0862875	0.839082
JR8-F1A-CR12	0.065481	0.0145428	0.116419	0.0002728
TP1-CR12	-0.0262431	-0.0771539	0.0246678	0.99923
TP121B-CR12	-0.0125886	-0.0635543	0.038377	1
TP3-92-CR12	-0.00307157	-0.0540372	0.047894	1
TP4a-CR12	-0.0856314	-0.136542	-0.0347206	0
TP51D-CR12	0.0163387	-0.0345995	0.0672769	1
TP7-10F1A2-CR12	0.0314661	-0.019472	0.0824043	0.9675
TP81B-CR12	0.0554434	0.00450518	0.106382	0.012235
CR16-CR13	0.141451	0.0642462	0.218656	0
CR23-CR13	0.0973861	0.0201812	0.174591	0.0004538
CR25-CR13	0.0785445	0.00137569	0.155713	0.0382995
CR29-CR13	0.114759	0.0375361	0.191982	2.6e-06
CR46-CR13	0.139609	0.0624043	0.216814	0
CR59-CR13	0.086364	0.00914112	0.163587	0.0072604
E1-CR13	0.129755	0.0525681	0.206942	0
F1B-CR13	0.00305616	-0.0741486	0.080261	1
H12-CR13	0.0311257	-0.0461154	0.108367	1
H14-CR13	0.0287275	-0.0484773	0.105932	1
H15-CR13	0.210849	0.133662	0.288036	0
H24-CR13	0.158278	0.0811087	0.235446	0
H26-CR13	0.0558024	-0.0213844	0.132989	0.755258
H27-CR13	0.169311	0.0920883	0.246534	0
H28-CR13	0.15923	0.082007	0.236453	0
H30-CR13	0.00705791	-0.0701469	0.0842627	1
H34-CR13	0.0871348	0.00993004	0.16434	0.0060427
H36-CR13	0.145641	0.0684359	0.222846	0
HG06-CR13	0.0949394	0.0177527	0.172126	0.0008657
HG08-CR13	0.119865	0.0426782	0.197052	5e-07
HG13-CR13	0.101258	0.0240529	0.178462	0.0001554
JR11-CR13	0.04883	-0.0283568	0.126017	0.952567
JR15-CR13	0.0455578	-0.031647	0.122763	0.985421
JR2-F1C-CR13	0.0792569	0.00205204	0.156462	0.0334904
JR5-F1C-CR13	0.332977	0.255736	0.410218	0
JR7-F1C-CR13	0.144205	0.0670005	0.22141	0
JR8-F1A-CR13	0.174337	0.0971321	0.251542	0
TP1-CR13	0.0826129	0.0054261	0.1598	0.0166092
TP121B-CR13	0.0962673	0.0190444	0.17349	0.0006166
TP3-92-CR13	0.105784	0.0285615	0.183007	4.21e-05
TP4a-CR13	0.0232245	-0.0539622	0.100411	1
TP51D-CR13	0.125195	0.0479898	0.202399	1e-07
TP7-10F1A2-CR13	0.140322	0.0631173	0.217527	0
TP81B-CR13	0.164299	0.0870945	0.241504	0
CR23-CR16	-0.0440649	-0.0950576	0.00692776	0.273677
CR25-CR16	-0.0629065	-0.113845	-0.0119683	0.0007828
CR29-CR16	-0.026692	-0.0777121	0.0243281	0.998892
CR46-CR16	-0.0018419	-0.0528346	0.0491508	1
CR59-CR16	-0.0550869	-0.106107	-0.00406685	0.0141887
E1-CR16	-0.0116961	-0.0626615	0.0392693	1
F1B-CR16	-0.138395	-0.189387	-0.0874021	0
H12-CR16	-0.110325	-0.161373	-0.0592777	0
H14-CR16	-0.112724	-0.163716	-0.0617308	0
H15-CR16	0.0693979	0.0184325	0.120363	5.07e-05
H24-CR16	0.0168266	-0.0341116	0.0677648	1
H26-CR16	-0.0856486	-0.136614	-0.0346832	0
H27-CR16	0.0278602	-0.0231599	0.0788803	0.997006
H28-CR16	0.017779	-0.0332411	0.0687991	1
H30-CR16	-0.134393	-0.185386	-0.0834004	0
H34-CR16	-0.0543161	-0.105309	-0.00332344	0.0180788
H36-CR16	0.00418977	-0.0468029	0.0551825	1
HG06-CR16	-0.0465115	-0.0974769	0.00445383	0.160442
HG08-CR16	-0.021586	-0.0725514	0.0293794	0.999997
HG13-CR16	-0.0401933	-0.091186	0.0107994	0.524637
JR11-CR16	-0.092621	-0.143586	-0.0416556	0
JR15-CR16	-0.0958931	-0.146886	-0.0449004	0
JR2-F1C-CR16	-0.0621941	-0.113187	-0.0112014	0.001066
JR5-F1C-CR16	0.191526	0.140478	0.242573	0
JR7-F1C-CR16	0.00275429	-0.0482384	0.053747	1
JR8-F1A-CR16	0.0328859	-0.0181067	0.0838786	0.936846
TP1-CR16	-0.0588381	-0.109803	-0.00787272	0.0037617
TP121B-CR16	-0.0451837	-0.0962038	0.00583642	0.218372
TP3-92-CR16	-0.0356666	-0.0866867	0.0153535	0.825617
TP4a-CR16	-0.118226	-0.169192	-0.0672611	0
TP51D-CR16	-0.0162563	-0.067249	0.0347364	1
TP7-10F1A2-CR16	-0.00112888	-0.0521216	0.0498638	1
TP81B-CR16	0.0228483	-0.0281444	0.073841	0.999985
CR25-CR23	-0.0188415	-0.0697797	0.0320966	1
CR29-CR23	0.0173729	-0.0336472	0.068393	1
CR46-CR23	0.042223	-0.00876966	0.0932157	0.384203
CR59-CR23	-0.011022	-0.0620421	0.0399981	1
E1-CR23	0.0323688	-0.0185966	0.0833342	0.949639
F1B-CR23	-0.0943299	-0.145323	-0.0433372	0
H12-CR23	-0.0662603	-0.117308	-0.0152127	0.0002085
H14-CR23	-0.0686586	-0.119651	-0.0176659	7.16e-05
H15-CR23	0.113463	0.0624975	0.164428	0
H24-CR23	0.0608915	0.00995333	0.11183	0.0017228
H26-CR23	-0.0415837	-0.0925491	0.0093817	0.425361
H27-CR23	0.0719251	0.020905	0.122945	1.66e-05
H28-CR23	0.0618439	0.0108238	0.112864	0.0012386
H30-CR23	-0.0903281	-0.141321	-0.0393355	0
H34-CR23	-0.0102512	-0.0612439	0.0407415	1
H36-CR23	0.0482547	-0.00273799	0.0992474	0.105375
HG06-CR23	-0.00244662	-0.053412	0.0485188	1
HG08-CR23	0.0224789	-0.0284865	0.0734443	0.999991
HG13-CR23	0.00387164	-0.047121	0.0548643	1
JR11-CR23	-0.0485561	-0.0995215	0.00240929	0.0968467
JR15-CR23	-0.0518282	-0.102821	-0.000835527	0.0391473
JR2-F1C-CR23	-0.0181292	-0.0691219	0.0328635	1
JR5-F1C-CR23	0.235591	0.184543	0.286638	0
JR7-F1C-CR23	0.0468192	-0.00417347	0.0978119	0.150117
JR8-F1A-CR23	0.0769509	0.0259582	0.127944	1.5e-06
TP1-CR23	-0.0147732	-0.0657386	0.0361922	1
TP121B-CR23	-0.00111875	-0.0521388	0.0499013	1
TP3-92-CR23	0.00839833	-0.0426218	0.0594184	1
TP4a-CR23	-0.0741615	-0.125127	-0.0231961	5.6e-06
TP51D-CR23	0.0278086	-0.0231841	0.0788013	0.997092
TP7-10F1A2-CR23	0.0429361	-0.00805664	0.0939287	0.339023
TP81B-CR23	0.0669133	0.0159206	0.117906	0.0001531
CR29-CR25	0.0362145	-0.0147511	0.0871801	0.793186
CR46-CR25	0.0610646	0.0101264	0.112003	0.001612
CR59-CR25	0.00781953	-0.0431461	0.0587851	1
E1-CR25	0.0512104	0.000299526	0.102121	0.0458351
F1B-CR25	-0.0754883	-0.126427	-0.0245502	2.9e-06
H12-CR25	-0.0474188	-0.0984119	0.00357436	0.129925
H14-CR25	-0.049817	-0.100755	0.00112113	0.0686027
H15-CR25	0.132304	0.0813935	0.183215	0
H24-CR25	0.0797331	0.0288494	0.130617	3e-07
H26-CR25	-0.0227421	-0.073653	0.0281687	0.999986
H27-CR25	0.0907667	0.0398011	0.141732	0
H28-CR25	0.0806855	0.0297198	0.131651	2e-07
H30-CR25	-0.0714866	-0.122425	-0.0205484	1.93e-05
H34-CR25	0.00859034	-0.0423478	0.0595285	1
H36-CR25	0.0670962	0.0161581	0.118034	0.0001372
HG06-CR25	0.0163949	-0.0345159	0.0673058	1
HG08-CR25	0.0413205	-0.00959038	0.0922313	0.440362
HG13-CR25	0.0227132	-0.028225	0.0736514	0.999987
JR11-CR25	-0.0297145	-0.0806254	0.0211963	0.988142
JR15-CR25	-0.0329867	-0.0839248	0.0179515	0.932998
JR2-F1C-CR25	0.000712348	-0.0502258	0.0516505	1
JR5-F1C-CR25	0.254432	0.203439	0.305425	0
JR7-F1C-CR25	0.0656608	0.0147226	0.116599	0.0002529
JR8-F1A-CR25	0.0957924	0.0448543	0.146731	0
TP1-CR25	0.00406837	-0.0468425	0.0549792	1
TP121B-CR25	0.0177228	-0.0332428	0.0686884	1
TP3-92-CR25	0.0272399	-0.0237257	0.0782055	0.998161
TP4a-CR25	-0.05532	-0.106231	-0.00440913	0.0126247
TP51D-CR25	0.0466502	-0.00428803	0.0975883	0.154404
TP7-10F1A2-CR25	0.0617776	0.0108394	0.112716	0.0012227
TP81B-CR25	0.0857548	0.0348166	0.136693	0
CR46-CR29	0.0248501	-0.02617	0.0758702	0.999825
CR59-CR29	-0.028395	-0.0794424	0.0226525	0.995521
E1-CR29	0.0149959	-0.0359969	0.0659887	1
F1B-CR29	-0.111703	-0.162723	-0.0606827	0
H12-CR29	-0.0836333	-0.134708	-0.0325583	0
H14-CR29	-0.0860315	-0.137052	-0.0350114	0
H15-CR29	0.0960899	0.0450971	0.147083	0
H24-CR29	0.0435186	-0.00744704	0.0944842	0.302961
H26-CR29	-0.0589566	-0.109949	-0.00796381	0.0036441
H27-CR29	0.0545522	0.0035047	0.1056	0.0170681
H28-CR29	0.044471	-0.00657652	0.0955184	0.254673
H30-CR29	-0.107701	-0.158721	-0.056681	0
H34-CR29	-0.0276241	-0.0786442	0.023396	0.997526
H36-CR29	0.0308818	-0.0201383	0.0819018	0.976965
HG06-CR29	-0.0198196	-0.0708124	0.0311732	1
HG08-CR29	0.00510598	-0.0458868	0.0560988	1
HG13-CR29	-0.0135013	-0.0645214	0.0375188	1
JR11-CR29	-0.065929	-0.116922	-0.0149362	0.0002327
JR15-CR29	-0.0692012	-0.120221	-0.0181811	5.73e-05
JR2-F1C-CR29	-0.0355021	-0.0865222	0.015518	0.834189
JR5-F1C-CR29	0.218218	0.167143	0.269293	0
JR7-F1C-CR29	0.0294463	-0.0215738	0.0804664	0.990457
JR8-F1A-CR29	0.0595779	0.00855785	0.110598	0.0029324
TP1-CR29	-0.0321461	-0.0831389	0.0188467	0.955062
TP121B-CR29	-0.0184917	-0.0695392	0.0325558	1
TP3-92-CR29	-0.0089746	-0.0600221	0.0420729	1
TP4a-CR29	-0.0915345	-0.142527	-0.0405417	0
TP51D-CR29	0.0104357	-0.0405844	0.0614558	1
TP7-10F1A2-CR29	0.0255631	-0.025457	0.0765832	0.999627
TP81B-CR29	0.0495403	-0.00147977	0.10056	0.0756246
CR59-CR46	-0.0532451	-0.104265	-0.00222495	0.0256395
E1-CR46	-0.00985421	-0.0608196	0.0411112	1
F1B-CR46	-0.136553	-0.187546	-0.0855602	0
H12-CR46	-0.108483	-0.159531	-0.0574358	0
H14-CR46	-0.110882	-0.161874	-0.0598889	0
H15-CR46	0.0712398	0.0202744	0.122205	2.2e-05
H24-CR46	0.0186685	-0.0322697	0.0696067	1
H26-CR46	-0.0838067	-0.134772	-0.0328413	0
H27-CR46	0.0297021	-0.021318	0.0807222	0.98871
H28-CR46	0.0196209	-0.0313992	0.070641	1
H30-CR46	-0.132551	-0.183544	-0.0815585	0
H34-CR46	-0.0524742	-0.103467	-0.00148155	0.0322311
H36-CR46	0.00603167	-0.044961	0.0570244	1
HG06-CR46	-0.0446696	-0.095635	0.00629573	0.240909
HG08-CR46	-0.0197441	-0.0707095	0.0312213	1
HG13-CR46	-0.0383514	-0.0893441	0.0126413	0.656425
JR11-CR46	-0.0907791	-0.141744	-0.0398137	0
JR15-CR46	-0.0940512	-0.145044	-0.0430586	0
JR2-F1C-CR46	-0.0603522	-0.111345	-0.00935954	0.0021681
JR5-F1C-CR46	0.193368	0.14232	0.244415	0
JR7-F1C-CR46	0.00459619	-0.0463965	0.0555889	1
JR8-F1A-CR46	0.0347278	-0.0162648	0.0857205	0.870469
TP1-CR46	-0.0569962	-0.107962	-0.00603083	0.0072658
TP121B-CR46	-0.0433418	-0.0943619	0.00767831	0.315988
TP3-92-CR46	-0.0338247	-0.0848448	0.0171954	0.90758
TP4a-CR46	-0.116385	-0.16735	-0.0654192	0
TP51D-CR46	-0.0144144	-0.0654071	0.0365783	1
TP7-10F1A2-CR46	0.00071302	-0.0502797	0.0517057	1
TP81B-CR46	0.0246902	-0.0263025	0.0756829	0.999851
E1-CR59	0.0433908	-0.00760196	0.0943836	0.311738
F1B-CR59	-0.0833079	-0.134328	-0.0322878	1e-07
H12-CR59	-0.0552383	-0.106313	-0.00416334	0.0137633
H14-CR59	-0.0576366	-0.108657	-0.00661648	0.0059277
H15-CR59	0.124485	0.0734921	0.175478	0
H24-CR59	0.0719135	0.0209479	0.122879	1.61e-05
H26-CR59	-0.0305617	-0.0815545	0.0204311	0.980648
H27-CR59	0.0829471	0.0318997	0.133995	1e-07
H28-CR59	0.0728659	0.0218184	0.123913	1.09e-05
H30-CR59	-0.0793061	-0.130326	-0.028286	5e-07
H34-CR59	0.000770815	-0.0502493	0.0517909	1
H36-CR59	0.0592767	0.00825662	0.110297	0.0032778
HG06-CR59	0.0085754	-0.0424174	0.0595682	1
HG08-CR59	0.0335009	-0.0174919	0.0844937	0.918147
HG13-CR59	0.0148937	-0.0361264	0.0659137	1
JR11-CR59	-0.0375341	-0.0885269	0.0134587	0.7122
JR15-CR59	-0.0408062	-0.0918263	0.0102139	0.482471
JR2-F1C-CR59	-0.00710718	-0.0581273	0.0439129	1
JR5-F1C-CR59	0.246613	0.195538	0.297688	0
JR7-F1C-CR59	0.0578412	0.00682114	0.108861	0.0055124
JR8-F1A-CR59	0.0879729	0.0369528	0.138993	0
TP1-CR59	-0.00375116	-0.054744	0.0472416	1
TP121B-CR59	0.00990326	-0.0411442	0.0609507	1
TP3-92-CR59	0.0194203	-0.0316271	0.0704678	1
TP4a-CR59	-0.0631395	-0.114132	-0.0121467	0.0007327
TP51D-CR59	0.0388306	-0.0121895	0.0898507	0.624084
TP7-10F1A2-CR59	0.0539581	0.00293797	0.104978	0.020473
TP81B-CR59	0.0779353	0.0269152	0.128955	9e-07
F1B-E1	-0.126699	-0.177664	-0.0757333	0
H12-E1	-0.0986291	-0.149649	-0.0476088	0
H14-E1	-0.101027	-0.151993	-0.050062	0
H15-E1	0.081094	0.030156	0.132032	2e-07
H24-E1	0.0285227	-0.0223881	0.0794335	0.994786
H26-E1	-0.0739525	-0.124891	-0.0230144	6e-06
H27-E1	0.0395563	-0.0114365	0.0905491	0.570534
H28-E1	0.0294751	-0.0215177	0.0804679	0.99017
H30-E1	-0.122697	-0.173662	-0.0717316	0
H34-E1	-0.04262	-0.0935854	0.00834536	0.357264
H36-E1	0.0158859	-0.0350795	0.0668513	1
HG06-E1	-0.0348154	-0.0857535	0.0161226	0.864828
HG08-E1	-0.0098899	-0.060828	0.0410482	1
HG13-E1	-0.0284972	-0.0794626	0.0224682	0.994997
JR11-E1	-0.0809249	-0.131863	-0.0299868	2e-07
JR15-E1	-0.084197	-0.135162	-0.0332316	0
JR2-F1C-E1	-0.050498	-0.101463	0.00046736	0.0571434
JR5-F1C-E1	0.203222	0.152202	0.254242	0
JR7-F1C-E1	0.0144504	-0.036515	0.0654158	1
JR8-F1A-E1	0.0445821	-0.00638332	0.0955474	0.245316
TP1-E1	-0.047142	-0.0980801	0.00379606	0.137271
TP121B-E1	-0.0334876	-0.0844804	0.0175052	0.918589
TP3-92-E1	-0.0239705	-0.0749633	0.0270223	0.999936
TP4a-E1	-0.10653	-0.157468	-0.0555923	0
TP51D-E1	-0.00456022	-0.0555256	0.0464052	1
TP7-10F1A2-E1	0.0105672	-0.0403981	0.0615326	1
TP81B-E1	0.0345444	-0.0164209	0.0855098	0.877695
H12-F1B	0.0280695	-0.0229781	0.0791171	0.99651
H14-F1B	0.0256713	-0.0253214	0.076664	0.999578
H15-F1B	0.207793	0.156827	0.258758	0
H24-F1B	0.155221	0.104283	0.20616	0
H26-F1B	0.0527462	0.00178083	0.103712	0.0294023
H27-F1B	0.166255	0.115235	0.217275	0
H28-F1B	0.156174	0.105154	0.207194	0
H30-F1B	0.00400175	-0.0469909	0.0549944	1
H34-F1B	0.0840787	0.033086	0.135071	0
H36-F1B	0.142585	0.0915919	0.193577	0
HG06-F1B	0.0918833	0.0409179	0.142849	0
HG08-F1B	0.116809	0.0658434	0.167774	0
HG13-F1B	0.0982015	0.0472088	0.149194	0
JR11-F1B	0.0457738	-0.00519158	0.0967392	0.189892
JR15-F1B	0.0425017	-0.00849101	0.0934944	0.366219
JR2-F1C-F1B	0.0762007	0.025208	0.127193	2.1e-06
JR5-F1C-F1B	0.329921	0.278873	0.380968	0
JR7-F1C-F1B	0.141149	0.0901564	0.192142	0
JR8-F1A-F1B	0.171281	0.120288	0.222273	0
TP1-F1B	0.0795567	0.0285913	0.130522	4e-07
TP121B-F1B	0.0932111	0.042191	0.144231	0
TP3-92-F1B	0.102728	0.0517081	0.153748	0
TP4a-F1B	0.0201684	-0.030797	0.0711337	1
TP51D-F1B	0.122138	0.0711458	0.173131	0
TP7-10F1A2-F1B	0.137266	0.0862732	0.188259	0
TP81B-F1B	0.161243	0.11025	0.212236	0
H14-H12	-0.00239825	-0.0534459	0.0486493	1
H15-H12	0.179723	0.128703	0.230744	0
H24-H12	0.127152	0.0761587	0.178145	0
H26-H12	0.0246767	-0.0263437	0.075697	0.999856
H27-H12	0.138185	0.0871105	0.18926	0
H28-H12	0.128104	0.0770293	0.179179	0
H30-H12	-0.0240678	-0.0751154	0.0269798	0.99993
H34-H12	0.0560091	0.00496153	0.107057	0.0105274
H36-H12	0.114515	0.0634674	0.165563	0
HG06-H12	0.0638137	0.0127934	0.114834	0.0005662
HG08-H12	0.0887393	0.0377189	0.13976	0
HG13-H12	0.070132	0.0190844	0.12118	3.84e-05
JR11-H12	0.0177043	-0.0333161	0.0687246	1
JR15-H12	0.0144321	-0.0366155	0.0654797	1
JR2-F1C-H12	0.0481311	-0.00291646	0.0991787	0.110186
JR5-F1C-H12	0.301851	0.250749	0.352954	0
JR7-F1C-H12	0.11308	0.0620319	0.164127	0
JR8-F1A-H12	0.143211	0.0921636	0.194259	0
TP1-H12	0.0514872	0.000466834	0.102507	0.0436555
TP121B-H12	0.0651416	0.0140666	0.116217	0.000338
TP3-92-H12	0.0746587	0.0235837	0.125734	4.7e-06
TP4a-H12	-0.00790118	-0.0589215	0.0431191	1
TP51D-H12	0.0940689	0.0430213	0.145117	0
TP7-10F1A2-H12	0.109196	0.0581488	0.160244	0
TP81B-H12	0.133174	0.082126	0.184221	0
H15-H14	0.182121	0.131156	0.233087	0
H24-H14	0.12955	0.0786119	0.180488	0
H26-H14	0.0270749	-0.0238905	0.0780403	0.998404
H27-H14	0.140584	0.0895636	0.191604	0
H28-H14	0.130502	0.0794824	0.181523	0
H30-H14	-0.0216695	-0.0726622	0.0293231	0.999997
H34-H14	0.0584074	0.00741471	0.1094	0.0044495
H36-H14	0.116913	0.0659206	0.167906	0
HG06-H14	0.066212	0.0152466	0.117177	0.0002034
HG08-H14	0.0911375	0.0401721	0.142103	0
HG13-H14	0.0725302	0.0215375	0.123523	1.23e-05
JR11-H14	0.0201025	-0.0308629	0.0710679	1
JR15-H14	0.0168304	-0.0341623	0.0678231	1
JR2-F1C-H14	0.0505294	-0.000463292	0.101522	0.0570736
JR5-F1C-H14	0.304249	0.253202	0.355297	0
JR7-F1C-H14	0.115478	0.0644851	0.16647	0
JR8-F1A-H14	0.14561	0.0946168	0.196602	0
TP1-H14	0.0538854	0.00292004	0.104851	0.0205699
TP121B-H14	0.0675398	0.0165197	0.11856	0.0001187
TP3-92-H14	0.0770569	0.0260368	0.128077	1.4e-06
TP4a-H14	-0.00550293	-0.0564683	0.0454625	1
TP51D-H14	0.0964672	0.0454745	0.14746	0
TP7-10F1A2-H14	0.111595	0.060602	0.162587	0
TP81B-H14	0.135572	0.0845792	0.186565	0
H24-H15	-0.0525713	-0.103482	-0.00166049	0.0304925
H26-H15	-0.155047	-0.205985	-0.104108	0
H27-H15	-0.0415377	-0.0925305	0.00945508	0.430021
H28-H15	-0.0516189	-0.102612	-0.000626138	0.0416531
H30-H15	-0.203791	-0.254756	-0.152826	0
H34-H15	-0.123714	-0.174679	-0.0727487	0
H36-H15	-0.0652081	-0.116174	-0.0142428	0.0003102
HG06-H15	-0.115909	-0.166848	-0.0649714	0
HG08-H15	-0.0909839	-0.141922	-0.0400459	0
HG13-H15	-0.109591	-0.160557	-0.0586258	0
JR11-H15	-0.162019	-0.212957	-0.111081	0
JR15-H15	-0.165291	-0.216256	-0.114326	0
JR2-F1C-H15	-0.131592	-0.182557	-0.0806267	0
JR5-F1C-H15	0.122128	0.0711076	0.173148	0
JR7-F1C-H15	-0.0666436	-0.117609	-0.0156782	0.0001692
JR8-F1A-H15	-0.036512	-0.0874773	0.0144534	0.775665
TP1-H15	-0.128236	-0.179174	-0.077298	0
TP121B-H15	-0.114582	-0.165574	-0.0635888	0
TP3-92-H15	-0.105065	-0.156057	-0.0540717	0
TP4a-H15	-0.187624	-0.238562	-0.136686	0
TP51D-H15	-0.0856542	-0.13662	-0.0346889	0
TP7-10F1A2-H15	-0.0705268	-0.121492	-0.0195614	3.05e-05
TP81B-H15	-0.0465496	-0.097515	0.00441579	0.159022
H26-H24	-0.102475	-0.153386	-0.0515643	0
H27-H24	0.0110336	-0.039932	0.0619992	1
H28-H24	0.000952392	-0.0500132	0.051918	1
H30-H24	-0.15122	-0.202158	-0.100281	0
H34-H24	-0.0711427	-0.122081	-0.0202045	2.26e-05
H36-H24	-0.0126368	-0.063575	0.0383014	1
HG06-H24	-0.0633381	-0.114249	-0.0124273	0.0006494
HG08-H24	-0.0384126	-0.0893234	0.0124982	0.647809
HG13-H24	-0.0570199	-0.107958	-0.0060817	0.0071297
JR11-H24	-0.109448	-0.160358	-0.0585368	0
JR15-H24	-0.11272	-0.163658	-0.0617815	0
JR2-F1C-H24	-0.0790207	-0.129959	-0.0280825	5e-07
JR5-F1C-H24	0.174699	0.123706	0.225692	0
JR7-F1C-H24	-0.0140723	-0.0650105	0.0368659	1
JR8-F1A-H24	0.0160594	-0.0348788	0.0669975	1
TP1-H24	-0.0756647	-0.126576	-0.0247538	2.6e-06
TP121B-H24	-0.0620103	-0.112976	-0.0110446	0.001131
TP3-92-H24	-0.0524932	-0.103459	-0.00152756	0.0317746
TP4a-H24	-0.135053	-0.185964	-0.0841422	0
TP51D-H24	-0.0330829	-0.0840211	0.0178553	0.930174
TP7-10F1A2-H24	-0.0179555	-0.0688936	0.0329827	1
TP81B-H24	0.00602175	-0.0449164	0.0569599	1
H27-H26	0.113509	0.062516	0.164502	0
H28-H26	0.103428	0.0524348	0.15442	0
H30-H26	-0.0487445	-0.0997098	0.00222092	0.0921984
H34-H26	0.0313325	-0.0196329	0.0822978	0.969977
H36-H26	0.0898384	0.038873	0.140804	0
HG06-H26	0.039137	-0.011801	0.0900751	0.597682
HG08-H26	0.0640626	0.0131245	0.115001	0.0004906
HG13-H26	0.0454553	-0.00551007	0.0964207	0.203746
JR11-H26	-0.00697241	-0.0579105	0.0439656	1
JR15-H26	-0.0102445	-0.0612099	0.0407208	1
JR2-F1C-H26	0.0234545	-0.0275109	0.0744199	0.999965
JR5-F1C-H26	0.277174	0.226154	0.328195	0
JR7-F1C-H26	0.0884029	0.0374375	0.139368	0
JR8-F1A-H26	0.118535	0.0675692	0.1695	0
TP1-H26	0.0268105	-0.0241276	0.0777486	0.998719
TP121B-H26	0.0404649	-0.0105279	0.0914577	0.505184
TP3-92-H26	0.049982	-0.00101079	0.100975	0.0665229
TP4a-H26	-0.0325778	-0.0835159	0.0183602	0.944096
TP51D-H26	0.0693923	0.0184269	0.120358	5.09e-05
TP7-10F1A2-H26	0.0845197	0.0335543	0.135485	0
TP81B-H26	0.108497	0.0575316	0.159462	0
H28-H27	-0.0100812	-0.0611287	0.0409663	1
H30-H27	-0.162253	-0.213273	-0.111233	0
H34-H27	-0.0821763	-0.133196	-0.0311562	1e-07
H36-H27	-0.0236704	-0.0746905	0.0273497	0.999956
HG06-H27	-0.0743717	-0.125365	-0.0233789	5.1e-06
HG08-H27	-0.0494462	-0.100439	0.0015466	0.0770217
HG13-H27	-0.0680535	-0.119074	-0.0170334	9.5e-05
JR11-H27	-0.120481	-0.171474	-0.0694884	0
JR15-H27	-0.123753	-0.174773	-0.0727332	0
JR2-F1C-H27	-0.0900543	-0.141074	-0.0390342	0
JR5-F1C-H27	0.163666	0.112591	0.214741	0
JR7-F1C-H27	-0.0251059	-0.076126	0.0259142	0.999769
JR8-F1A-H27	0.00502576	-0.0459943	0.0560458	1
TP1-H27	-0.0866983	-0.137691	-0.0357055	0
TP121B-H27	-0.0730439	-0.124091	-0.0219964	1e-05
TP3-92-H27	-0.0635268	-0.114574	-0.0124793	0.0006445
TP4a-H27	-0.146087	-0.197079	-0.0950938	0
TP51D-H27	-0.0441165	-0.0951366	0.00690357	0.272167
TP7-10F1A2-H27	-0.0289891	-0.0800092	0.022031	0.993022
TP81B-H27	-0.00501186	-0.056032	0.0460082	1
H30-H28	-0.152172	-0.203192	-0.101152	0
H34-H28	-0.0720951	-0.123115	-0.021075	1.53e-05
H36-H28	-0.0135892	-0.0646093	0.0374309	1
HG06-H28	-0.0642905	-0.115283	-0.0132977	0.0004598
HG08-H28	-0.039365	-0.0903578	0.0116278	0.584318
HG13-H28	-0.0579723	-0.108992	-0.00695217	0.0052609
JR11-H28	-0.1104	-0.161393	-0.0594072	0
JR15-H28	-0.113672	-0.164692	-0.062652	0
JR2-F1C-H28	-0.0799731	-0.130993	-0.028953	3e-07
JR5-F1C-H28	0.173747	0.122672	0.224822	0
JR7-F1C-H28	-0.0150247	-0.0660448	0.0359954	1
JR8-F1A-H28	0.015107	-0.0359131	0.0661271	1
TP1-H28	-0.0766171	-0.12761	-0.0256243	1.7e-06
TP121B-H28	-0.0629626	-0.11401	-0.0119152	0.0008078
TP3-92-H28	-0.0534456	-0.104493	-0.00239808	0.0242976
TP4a-H28	-0.136005	-0.186998	-0.0850126	0
TP51D-H28	-0.0340353	-0.0850554	0.0169848	0.8998
TP7-10F1A2-H28	-0.0189079	-0.0699279	0.0321122	1
TP81B-H28	0.00506936	-0.0459507	0.0560894	1
H34-H30	0.0800769	0.0290842	0.13107	3e-07
H36-H30	0.138583	0.0875901	0.189576	0
HG06-H30	0.0878815	0.0369161	0.138847	0
HG08-H30	0.112807	0.0618417	0.163772	0
HG13-H30	0.0941998	0.0432071	0.145192	0
JR11-H30	0.041772	-0.00919333	0.0927374	0.41261
JR15-H30	0.0384999	-0.0124928	0.0894926	0.64601
JR2-F1C-H30	0.0721989	0.0212063	0.123192	1.44e-05
JR5-F1C-H30	0.325919	0.274871	0.376967	0
JR7-F1C-H30	0.137147	0.0861547	0.18814	0
JR8-F1A-H30	0.167279	0.116286	0.218272	0
TP1-H30	0.075555	0.0245896	0.12652	2.8e-06
TP121B-H30	0.0892094	0.0381893	0.140229	0
TP3-92-H30	0.0987265	0.0477064	0.149747	0
TP4a-H30	0.0161666	-0.0347988	0.067132	1
TP51D-H30	0.118137	0.067144	0.169129	0
TP7-10F1A2-H30	0.133264	0.0822715	0.184257	0
TP81B-H30	0.157241	0.106249	0.208234	0
H36-H34	0.0585059	0.00751322	0.109499	0.0042938
HG06-H34	0.00780458	-0.0431608	0.05877	1
HG08-H34	0.0327301	-0.0182353	0.0836955	0.940595
HG13-H34	0.0141228	-0.0368698	0.0651155	1
JR11-H34	-0.0383049	-0.0892703	0.0126605	0.658239
JR15-H34	-0.041577	-0.0925697	0.00941568	0.427333
JR2-F1C-H34	-0.007878	-0.0588707	0.0431147	1
JR5-F1C-H34	0.245842	0.194794	0.29689	0
JR7-F1C-H34	0.0570704	0.00607773	0.108063	0.0071558
JR8-F1A-H34	0.0872021	0.0362094	0.138195	0
TP1-H34	-0.00452197	-0.0554874	0.0464434	1
TP121B-H34	0.00913245	-0.0418876	0.0601525	1
TP3-92-H34	0.0186495	-0.0323706	0.0696696	1
TP4a-H34	-0.0639103	-0.114876	-0.0129449	0.0005294
TP51D-H34	0.0380598	-0.0129329	0.0890525	0.676647
TP7-10F1A2-H34	0.0531872	0.00219457	0.10418	0.0258741
TP81B-H34	0.0771645	0.0261718	0.128157	1.3e-06
HG06-H36	-0.0507013	-0.101667	0.00026406	0.0539349
HG08-H36	-0.0257758	-0.0767412	0.0251896	0.999524
HG13-H36	-0.0443831	-0.0953757	0.00660962	0.25676
JR11-H36	-0.0968108	-0.147776	-0.0458454	0
JR15-H36	-0.100083	-0.151076	-0.0490902	0
JR2-F1C-H36	-0.0663839	-0.117377	-0.0153912	0.000192
JR5-F1C-H36	0.187336	0.136288	0.238384	0
JR7-F1C-H36	-0.00143548	-0.0524282	0.0495572	1
JR8-F1A-H36	0.0286962	-0.0222965	0.0796889	0.994276
TP1-H36	-0.0630279	-0.113993	-0.0120625	0.0007558
TP121B-H36	-0.0493734	-0.100394	0.00164664	0.0791096
TP3-92-H36	-0.0398564	-0.0908765	0.0111637	0.550433
TP4a-H36	-0.122416	-0.173382	-0.0714508	0
TP51D-H36	-0.0204461	-0.0714388	0.0305466	1
TP7-10F1A2-H36	-0.00531865	-0.0563113	0.045674	1
TP81B-H36	0.0186586	-0.0323341	0.0696512	1
HG08-HG06	0.0249255	-0.0260125	0.0758636	0.999801
HG13-HG06	0.00631826	-0.0446471	0.0572836	1
JR11-HG06	-0.0461095	-0.0970475	0.00482859	0.175048
JR15-HG06	-0.0493816	-0.100347	0.00158379	0.0778172
JR2-F1C-HG06	-0.0156826	-0.066648	0.0352828	1
JR5-F1C-HG06	0.238037	0.187017	0.289058	0
JR7-F1C-HG06	0.0492658	-0.00169954	0.100231	0.0802813
JR8-F1A-HG06	0.0793975	0.0284321	0.130363	4e-07
TP1-HG06	-0.0123266	-0.0632646	0.0386115	1
TP121B-HG06	0.00132787	-0.0496649	0.0523207	1
TP3-92-HG06	0.010845	-0.0401478	0.0618378	1
TP4a-HG06	-0.0717149	-0.122653	-0.0207768	1.74e-05
TP51D-HG06	0.0302552	-0.0207102	0.0812206	0.983714
TP7-10F1A2-HG06	0.0453827	-0.00558271	0.096348	0.207003
TP81B-HG06	0.0693599	0.0183945	0.120325	5.16e-05
HG13-HG08	-0.0186073	-0.0695727	0.0323581	1
JR11-HG08	-0.071035	-0.121973	-0.0200969	2.37e-05
JR15-HG08	-0.0743071	-0.125273	-0.0233417	5.2e-06
JR2-F1C-HG08	-0.0406081	-0.0915735	0.0103573	0.493422
JR5-F1C-HG08	0.213112	0.162092	0.264132	0
JR7-F1C-HG08	0.0243403	-0.0266251	0.0753057	0.999899
JR8-F1A-HG08	0.054472	0.00350658	0.105437	0.0170264
TP1-HG08	-0.0372521	-0.0881902	0.013686	0.728087
TP121B-HG08	-0.0235977	-0.0745905	0.0273951	0.999959
TP3-92-HG08	-0.0140806	-0.0650734	0.0369122	1
TP4a-HG08	-0.0966404	-0.147578	-0.0457024	0
TP51D-HG08	0.00532968	-0.0456357	0.0562951	1
TP7-10F1A2-HG08	0.0204571	-0.0305082	0.0714225	1
TP81B-HG08	0.0444343	-0.00653104	0.0953997	0.252867
JR11-HG13	-0.0524277	-0.103393	-0.00146235	0.0324123
JR15-HG13	-0.0556999	-0.106693	-0.00470716	0.0114514
JR2-F1C-HG13	-0.0220008	-0.0729935	0.0289918	0.999995
JR5-F1C-HG13	0.231719	0.180672	0.282767	0
JR7-F1C-HG13	0.0429476	-0.00804511	0.0939403	0.338316
JR8-F1A-HG13	0.0730792	0.0220866	0.124072	9.5e-06
TP1-HG13	-0.0186448	-0.0696102	0.0323206	1
TP121B-HG13	-0.00499039	-0.0560105	0.0460297	1
TP3-92-HG13	0.0045267	-0.0464934	0.0555468	1
TP4a-HG13	-0.0780331	-0.128999	-0.0270678	8e-07
TP51D-HG13	0.023937	-0.0270557	0.0749296	0.999938
TP7-10F1A2-HG13	0.0390644	-0.0119283	0.0900571	0.605901
TP81B-HG13	0.0630416	0.0120489	0.114034	0.0007619
JR15-JR11	-0.00327212	-0.0542375	0.0476933	1
JR2-F1C-JR11	0.0304269	-0.0205385	0.0813923	0.98195
JR5-F1C-JR11	0.284147	0.233127	0.335167	0
JR7-F1C-JR11	0.0953753	0.0444099	0.146341	0
JR8-F1A-JR11	0.125507	0.0745416	0.176472	0
TP1-JR11	0.0337829	-0.0171551	0.084721	0.907125
TP121B-JR11	0.0474373	-0.00355547	0.0984301	0.129326
TP3-92-JR11	0.0569544	0.00596162	0.107947	0.0074516
TP4a-JR11	-0.0256054	-0.0765435	0.0253326	0.999594
TP51D-JR11	0.0763647	0.0253993	0.12733	1.9e-06
TP7-10F1A2-JR11	0.0914921	0.0405268	0.142458	0
TP81B-JR11	0.115469	0.064504	0.166435	0
JR2-F1C-JR15	0.033699	-0.0172937	0.0846917	0.911395
JR5-F1C-JR15	0.287419	0.236371	0.338467	0
JR7-F1C-JR15	0.0986474	0.0476547	0.14964	0
JR8-F1A-JR15	0.128779	0.0777864	0.179772	0
TP1-JR15	0.037055	-0.0139103	0.0880204	0.742056
TP121B-JR15	0.0507095	-0.000310634	0.10173	0.0546508
TP3-92-JR15	0.0602265	0.00920645	0.111247	0.0023013
TP4a-JR15	-0.0223333	-0.0732987	0.0286321	0.999992
TP51D-JR15	0.0796368	0.0286441	0.130629	4e-07
TP7-10F1A2-JR15	0.0947643	0.0437716	0.145757	0
TP81B-JR15	0.118741	0.0677488	0.169734	0
JR5-F1C-JR2-F1C	0.25372	0.202672	0.304768	0
JR7-F1C-JR2-F1C	0.0649484	0.0139557	0.115941	0.0003506
JR8-F1A-JR2-F1C	0.0950801	0.0440874	0.146073	0
TP1-JR2-F1C	0.00335602	-0.0476094	0.0543214	1
TP121B-JR2-F1C	0.0170104	-0.0340096	0.0680305	1
TP3-92-JR2-F1C	0.0265275	-0.0244926	0.0775476	0.999047
TP4a-JR2-F1C	-0.0560323	-0.106998	-0.00506694	0.0101295
TP51D-JR2-F1C	0.0459378	-0.00505489	0.0969305	0.184046
TP7-10F1A2-JR2-F	1C 6.106525e-02	0.0100726	0.112058	0.0016525
TP81B-JR2-F1C	0.0850425	0.0340498	0.136035	0
JR7-F1C-JR5-F1C	-0.188772	-0.239819	-0.137724	0
JR8-F1A-JR5-F1C	-0.15864	-0.209688	-0.107592	0
TP1-JR5-F1C	-0.250364	-0.301384	-0.199344	0
TP121B-JR5-F1C	-0.236709	-0.287785	-0.185635	0
TP3-92-JR5-F1C	-0.227192	-0.278267	-0.176117	0
TP4a-JR5-F1C	-0.309752	-0.360773	-0.258732	0
TP51D-JR5-F1C	-0.207782	-0.25883	-0.156735	0
TP7-10F1A2-JR5-F	1C -1.926547e-01	-0.243702	-0.141607	0
TP81B-JR5-F1C	-0.168678	-0.219725	-0.11763	0
JR8-F1A-JR7-F1C	0.0301317	-0.020861	0.0811243	0.985044
TP1-JR7-F1C	-0.0615924	-0.112558	-0.010627	0.0013312
TP121B-JR7-F1C	-0.047938	-0.0989581	0.00308212	0.114935
TP3-92-JR7-F1C	-0.0384209	-0.089441	0.0125992	0.653008
TP4a-JR7-F1C	-0.120981	-0.171946	-0.0700154	0
TP51D-JR7-F1C	-0.0190106	-0.0700033	0.0319821	1
TP7-10F1A2-JR7-F	1C -3.883167e-03	-0.0548758	0.0471095	1
TP81B-JR7-F1C	0.020094	-0.0308986	0.0710867	1
TP1-JR8-F1A	-0.0917241	-0.142689	-0.0407587	0
TP121B-JR8-F1A	-0.0780696	-0.12909	-0.0270495	8e-07
TP3-92-JR8-F1A	-0.0685525	-0.119573	-0.0175325	7.63e-05
TP4a-JR8-F1A	-0.151112	-0.202078	-0.100147	0
TP51D-JR8-F1A	-0.0491423	-0.100135	0.0018504	0.0835679
TP7-10F1A2-JR8-F	1A -3.401483e-02	-0.0850075	0.0169779	0.899883
TP81B-JR8-F1A	-0.0100376	-0.0610303	0.0409551	1
TP121B-TP1	0.0136544	-0.0373384	0.0646472	1
TP3-92-TP1	0.0231715	-0.0278213	0.0741643	0.999976
TP4a-TP1	-0.0593883	-0.110326	-0.00845028	0.0030363
TP51D-TP1	0.0425818	-0.0083836	0.0935472	0.35968
TP7-10F1A2-TP1	0.0577092	0.00674385	0.108675	0.0056514
TP81B-TP1	0.0816864	0.0307211	0.132652	1e-07
TP3-92-TP121B	0.00951709	-0.0415304	0.0605646	1
TP4a-TP121B	-0.0730428	-0.124036	-0.02205	9.7e-06
TP51D-TP121B	0.0289274	-0.0220927	0.0799474	0.993319
TP7-10F1A2-TP121	B 4.405480e-02	-0.00696529	0.0950749	0.275514
TP81B-TP121B	0.068032	0.0170119	0.119052	9.59e-05
TP4a-TP3-92	-0.0825599	-0.133553	-0.0315671	1e-07
TP51D-TP3-92	0.0194103	-0.0316098	0.0704304	1
TP7-10F1A2-TP3-9	2 3.453771e-02	-0.0164824	0.0855578	0.879571
TP81B-TP3-92	0.0585149	0.00749483	0.109535	0.0043287
TP51D-TP4a	0.10197	0.0510047	0.152935	0
TP7-10F1A2-TP4a	0.117098	0.0661322	0.168063	0
TP81B-TP4a	0.141075	0.0901094	0.19204	0
TP7-10F1A2-TP51D	0.0151275	-0.0358652	0.0661201	1
TP81B-TP51D	0.0391047	-0.011888	0.0900973	0.603017
TP81B-TP7-10F1A2	0.0239772	-0.0270155	0.0749699	0.999935

## Sheet: WildMinor
Fit: aov(formula = k31MusmusculusconsensusMINORwild_separated$CORRECTEDCOUNT ~ k31MusmusculusconsensusMINORwild_separated$SUBSPECIES + k31MusmusculusconsensusMINORwild_separated$Population + k31MusmusculusconsensusMINORwild_separated$LIBRARY)
Df Sum Sq Mean Sq F value Pr(>F)
k31MusmusculusconsensusMINORwild_separated$SUBSPECIES 2 1566.9 783.5 47863.28 <2e-16
k31MusmusculusconsensusMINORwild_separated$Population 5 24.6 4.9 300.36 <2e-16
k31MusmusculusconsensusMINORwild_separated$LIBRARY 50 47.7 1.0 58.32 <2e-16
Residuals 13862 226.9 0.0
$`k31MusmusculusconsensusMINORwild_separated$SUBSPECIES`
	diff	lwr	upr	p adj
M.m.domesticus-M.m.castaneus	-0.719604	-0.726807	-0.712401	0
M.m.musculus-M.m.castaneus	-0.971651	-0.979034	-0.964268	0
M.m.musculus-M.m.domesticus	-0.252047	-0.257654	-0.246439	0
$`k31MusmusculusconsensusMINORwild_separated$Population`
	diff	lwr	upr	p adj
Czech-Afghanistan	-0.129259	-0.142779	-0.115739	0
France-Afghanistan	-0.0621256	-0.0756458	-0.0486054	0
Germany-Afghanistan	-0.117753	-0.131681	-0.103825	0
Heligoland-Afghanistan	0.0162707	-0.00143139	0.0339728	0.098454
India-Afghanistan	-0.0639979	-0.0769257	-0.0510701	0
Iran-Afghanistan	-0.0489354	-0.0624556	-0.0354153	0
Kazhakstan-Afghanistan	-0.0467354	-0.0602556	-0.0332152	0
France-Czech	0.0671332	0.054616	0.0796505	0
Germany-Czech	0.0115061	-0.0014505	0.0244627	0.124972
Heligoland-Czech	0.14553	0.128581	0.162478	0
India-Czech	0.0652609	0.053386	0.0771359	0
Iran-Czech	0.0803234	0.0678061	0.0928407	0
Kazhakstan-Czech	0.0825234	0.0700062	0.0950407	0
Germany-France	-0.0556271	-0.0685837	-0.0426705	0
Heligoland-France	0.0783963	0.0614479	0.0953448	0
India-France	-0.00187229	-0.0137472	0.0100026	0.999751
Iran-France	0.0131902	0.000672912	0.0257074	0.0304895
Kazhakstan-France	0.0153902	0.00287295	0.0279075	0.0048029
Heligoland-Germany	0.134023	0.116748	0.151299	0
India-Germany	0.0537548	0.0414177	0.066092	0
Iran-Germany	0.0688173	0.0558607	0.0817739	0
Kazhakstan-Germany	0.0710173	0.0580608	0.0839739	0
India-Heligoland	-0.0802686	-0.0967483	-0.0637889	0
Iran-Heligoland	-0.0652061	-0.0821546	-0.0482577	0
Kazhakstan-Heligoland	-0.0630061	-0.0799545	-0.0460576	0
Iran-India	0.0150625	0.00318755	0.0269374	0.0030485
Kazhakstan-India	0.0172625	0.00538759	0.0291374	0.000283
Kazhakstan-Iran	0.00220004	-0.0103172	0.0147173	0.999489
$`k31MusmusculusconsensusMINORwild_separated$LIBRARY`
	diff	lwr	upr	p adj
15B-14	0.0662346	0.0187976	0.113671	2.31e-05
16B-14	0.0368113	-0.0106257	0.0842482	0.568837
18B-14	-0.0128556	-0.0602926	0.0345813	1
396-14	-0.00103459	-0.0484715	0.0464023	1
413-14	-0.047284	-0.0947209	0.000152937	0.052416
416-14	0.203642	0.156205	0.251079	0
424-14	0.101832	0.0543955	0.149269	0
435-14	0.00273223	-0.0447047	0.0501691	1
444-14	0.0646223	0.0171853	0.112059	5.05e-05
AH15-14	-0.0977753	-0.145212	-0.0503384	0
AH23-14	-0.0504587	-0.0978956	-0.00302176	0.0185412
AL1-14	0.0938074	0.0463705	0.141244	0
AL16-14	0.0768894	0.0294525	0.124326	1e-07
AL19-14	0.0886226	0.0411857	0.13606	0
AL33-14	0.00844529	-0.0389916	0.0558822	1
AL38-14	0.0776094	0.0301725	0.125046	1e-07
AL40-14	0.0213293	-0.0261076	0.0687662	0.999982
AL41-14	0.0372675	-0.0101694	0.0847044	0.53351
AL42-14	0.0287092	-0.0187277	0.0761461	0.976826
B2C-14	0.217215	0.169778	0.264652	0
C1-14	0.0584369	0.011	0.105874	0.0008374
CR12-14	0.0450428	-0.00239409	0.0924797	0.10096
CR13-14	0.0662576	0.0188207	0.113694	2.28e-05
CR16-14	0.021924	-0.0255129	0.0693609	0.99996
CR23-14	0.037781	-0.00965587	0.0852179	0.494021
CR25-14	0.0602654	0.0128285	0.107702	0.0003778
CR29-14	0.0605427	0.0131058	0.10798	0.000334
CR46-14	0.101748	0.0543115	0.149185	0
CR59-14	0.0391183	-0.00831862	0.0865552	0.395047
E1-14	0.0783211	0.0308842	0.125758	0
F1B-14	-0.011483	-0.0589199	0.0359539	1
H12-14	0.0389569	-0.00848003	0.0863938	0.40657
H14-14	0.00568183	-0.0417551	0.0531187	1
H15-14	0.122818	0.0753808	0.170255	0
H24-14	0.00526967	-0.0421672	0.0527066	1
H26-14	0.0381107	-0.00932617	0.0855476	0.468983
H27-14	0.125237	0.0777996	0.172673	0
H28-14	0.105565	0.0581279	0.153002	0
H30-14	0.00250553	-0.0449314	0.0499424	1
H34-14	-0.0070926	-0.0545295	0.0403443	1
H36-14	0.103799	0.0563621	0.151236	0
HG06-14	0.0605649	0.013128	0.108002	0.0003307
HG08-14	0.0369146	-0.0105223	0.0843515	0.560834
HG13-14	0.0647756	0.0173387	0.112213	4.69e-05
JR11-14	0.0693892	0.0219523	0.116826	4.7e-06
JR15-14	0.0233492	-0.0240877	0.0707861	0.999763
JR2-F1C-14	0.0405596	-0.00687726	0.0879965	0.299262
JR5-F1C-14	0.211096	0.163659	0.258533	0
JR7-F1C-14	0.11491	0.0674736	0.162347	0
JR8-F1A-14	0.12161	0.0741729	0.169047	0
TP1-14	0.053225	0.00578811	0.100662	0.0068179
TP121B-14	0.0613423	0.0139054	0.108779	0.0002332
TP3-92-14	0.0438586	-0.00357835	0.0912955	0.13871
TP4a-14	-0.0348479	-0.0822848	0.012589	0.716386
TP51D-14	0.0834465	0.0360096	0.130883	0
TP7-10F1A2-14	0.10311	0.0556733	0.150547	0
TP81B-14	0.0684604	0.0210235	0.115897	7.6e-06
16B-15B	-0.0294233	-0.0768602	0.0180136	0.965001
18B-15B	-0.0790902	-0.126527	-0.0316533	0
396-15B	-0.0672691	-0.114706	-0.0198322	1.38e-05
413-15B	-0.113518	-0.160955	-0.0660816	0
416-15B	0.137407	0.0899703	0.184844	0
424-15B	0.0355979	-0.011839	0.0830348	0.66166
435-15B	-0.0635023	-0.110939	-0.0160654	8.6e-05
444-15B	-0.0016123	-0.0490492	0.0458246	1
AH15-15B	-0.16401	-0.211447	-0.116573	0
AH23-15B	-0.116693	-0.16413	-0.0692563	0
AL1-15B	0.0275728	-0.0198641	0.0750097	0.988937
AL16-15B	0.0106549	-0.036782	0.0580918	1
AL19-15B	0.0223881	-0.0250488	0.069825	0.999926
AL33-15B	-0.0577893	-0.105226	-0.0103524	0.001102
AL38-15B	0.0113749	-0.036062	0.0588118	1
AL40-15B	-0.0449052	-0.0923421	0.00253167	0.104866
AL41-15B	-0.028967	-0.0764039	0.0184699	0.972987
AL42-15B	-0.0375254	-0.0849623	0.00991152	0.513623
B2C-15B	0.15098	0.103544	0.198417	0
C1-15B	-0.00779768	-0.0552346	0.0396392	1
CR12-15B	-0.0211917	-0.0686286	0.0262452	0.999986
CR13-15B	2.3019e-05	-0.0474139	0.0474599	1
CR16-15B	-0.0443106	-0.0917475	0.00312633	0.123173
CR23-15B	-0.0284535	-0.0758904	0.0189834	0.980196
CR25-15B	-0.00596914	-0.053406	0.0414678	1
CR29-15B	-0.00569186	-0.0531288	0.041745	1
CR46-15B	0.0355138	-0.0119231	0.0829507	0.667929
CR59-15B	-0.0271163	-0.0745532	0.0203206	0.992031
E1-15B	0.0120866	-0.0353503	0.0595235	1
F1B-15B	-0.0777176	-0.125155	-0.0302807	1e-07
H12-15B	-0.0272777	-0.0747146	0.0201592	0.991032
H14-15B	-0.0605527	-0.10799	-0.0131158	0.0003325
H15-15B	0.0565832	0.0091463	0.10402	0.001819
H24-15B	-0.0609649	-0.108402	-0.013528	0.0002765
H26-15B	-0.0281238	-0.0755607	0.0193131	0.983954
H27-15B	0.059002	0.0115651	0.106439	0.0006569
H28-15B	0.0393303	-0.00810661	0.0867672	0.38013
H30-15B	-0.063729	-0.111166	-0.0162921	7.73e-05
H34-15B	-0.0733271	-0.120764	-0.0258902	6e-07
H36-15B	0.0375644	-0.00987246	0.0850013	0.51062
HG06-15B	-0.00566967	-0.0531066	0.0417672	1
HG08-15B	-0.02932	-0.0767569	0.0181169	0.96695
HG13-15B	-0.00145895	-0.0488959	0.045978	1
JR11-15B	0.00315469	-0.0442822	0.0505916	1
JR15-15B	-0.0428854	-0.0903223	0.00455153	0.177246
JR2-F1C-15B	-0.0256749	-0.0731118	0.021762	0.997513
JR5-F1C-15B	0.144861	0.0974243	0.192298	0
JR7-F1C-15B	0.0486759	0.00123902	0.0961128	0.0337416
JR8-F1A-15B	0.0553753	0.00793836	0.102812	0.0029635
TP1-15B	-0.0130095	-0.0604464	0.0344274	1
TP121B-15B	-0.0048922	-0.0523291	0.0425447	1
TP3-92-15B	-0.022376	-0.0698129	0.0250609	0.999927
TP4a-15B	-0.101083	-0.148519	-0.0536456	0
TP51D-15B	0.0172119	-0.030225	0.0646488	1
TP7-10F1A2-15B	0.0368757	-0.0105612	0.0843126	0.563848
TP81B-15B	0.00222586	-0.0452111	0.0496628	1
18B-16B	-0.0496669	-0.0971038	-0.00223	0.0243019
396-16B	-0.0378459	-0.0852828	0.00959105	0.489074
413-16B	-0.0840952	-0.131532	-0.0366583	0
416-16B	0.16683	0.119394	0.214267	0
424-16B	0.0650212	0.0175843	0.112458	4.17e-05
435-16B	-0.034079	-0.0815159	0.0133579	0.768829
444-16B	0.027811	-0.0196259	0.0752479	0.986966
AH15-16B	-0.134587	-0.182024	-0.0871497	0
AH23-16B	-0.0872699	-0.134707	-0.039833	0
AL1-16B	0.0569961	0.00955922	0.104433	0.0015345
AL16-16B	0.0400782	-0.00735875	0.0875151	0.329711
AL19-16B	0.0518114	0.00437447	0.0992483	0.0114872
AL33-16B	-0.028366	-0.0758029	0.0190709	0.981256
AL38-16B	0.0407982	-0.00663875	0.0882351	0.284807
AL40-16B	-0.0154819	-0.0629188	0.031955	1
AL41-16B	0.000456284	-0.0469806	0.0478932	1
AL42-16B	-0.00810209	-0.055539	0.0393348	1
B2C-16B	0.180404	0.132967	0.227841	0
C1-16B	0.0216256	-0.0258113	0.0690625	0.999973
CR12-16B	0.00823155	-0.0392053	0.0556685	1
CR13-16B	0.0294463	-0.0179906	0.0768832	0.964555
CR16-16B	-0.0148873	-0.0623242	0.0325496	1
CR23-16B	0.000969772	-0.0464671	0.0484067	1
CR25-16B	0.0234541	-0.0239828	0.0708911	0.999733
CR29-16B	0.0237314	-0.0237055	0.0711683	0.999635
CR46-16B	0.0649371	0.0175002	0.112374	4.34e-05
CR59-16B	0.00230702	-0.0451299	0.0497439	1
E1-16B	0.0415099	-0.00592704	0.0889468	0.244267
F1B-16B	-0.0482943	-0.0957312	-0.000857367	0.0381654
H12-16B	0.00214562	-0.0452913	0.0495825	1
H14-16B	-0.0311294	-0.0785663	0.0163075	0.918966
H15-16B	0.0860065	0.0385696	0.133443	0
H24-16B	-0.0315416	-0.0789785	0.0158953	0.903479
H26-16B	0.00129948	-0.0461374	0.0487364	1
H27-16B	0.0884253	0.0409884	0.135862	0
H28-16B	0.0687536	0.0213167	0.11619	6.5e-06
H30-16B	-0.0343057	-0.0817426	0.0131312	0.753823
H34-16B	-0.0439039	-0.0913408	0.00353305	0.137087
H36-16B	0.0669877	0.0195508	0.114425	1.59e-05
HG06-16B	0.0237536	-0.0236833	0.0711905	0.999626
HG08-16B	0.000103318	-0.0473336	0.0475402	1
HG13-16B	0.0279643	-0.0194726	0.0754012	0.985553
JR11-16B	0.032578	-0.0148589	0.0800149	0.85647
JR15-16B	-0.0134621	-0.060899	0.0339748	1
JR2-F1C-16B	0.00374838	-0.0436885	0.0511853	1
JR5-F1C-16B	0.174285	0.126848	0.221721	0
JR7-F1C-16B	0.0780992	0.0306623	0.125536	0
JR8-F1A-16B	0.0847986	0.0373617	0.132235	0
TP1-16B	0.0164138	-0.0310231	0.0638507	1
TP121B-16B	0.0245311	-0.0229058	0.071968	0.999153
TP3-92-16B	0.0070473	-0.0403896	0.0544842	1
TP4a-16B	-0.0716592	-0.119096	-0.0242223	1.4e-06
TP51D-16B	0.0466352	-0.000801674	0.0940721	0.0638142
TP7-10F1A2-16B	0.066299	0.0188621	0.113736	2.23e-05
TP81B-16B	0.0316492	-0.0157877	0.0790861	0.899138
396-18B	0.0118211	-0.0356158	0.059258	1
413-18B	-0.0344283	-0.0818652	0.0130086	0.745541
416-18B	0.216497	0.169061	0.263934	0
424-18B	0.114688	0.0672512	0.162125	0
435-18B	0.0155879	-0.031849	0.0630248	1
444-18B	0.0774779	0.030041	0.124915	1e-07
AH15-18B	-0.0849196	-0.132357	-0.0374827	0
AH23-18B	-0.037603	-0.0850399	0.00983389	0.507656
AL1-18B	0.106663	0.0592261	0.1541	0
AL16-18B	0.0897451	0.0423082	0.137182	0
AL19-18B	0.101478	0.0540414	0.148915	0
AL33-18B	0.0213009	-0.026136	0.0687378	0.999983
AL38-18B	0.0904651	0.0430282	0.137902	0
AL40-18B	0.034185	-0.013252	0.0816219	0.761868
AL41-18B	0.0501232	0.00268629	0.0975601	0.0208118
AL42-18B	0.0415648	-0.00587209	0.0890017	0.241301
B2C-18B	0.230071	0.182634	0.277508	0
C1-18B	0.0712925	0.0238556	0.118729	1.7e-06
CR12-18B	0.0578985	0.0104616	0.105335	0.0010524
CR13-18B	0.0791132	0.0316763	0.12655	0
CR16-18B	0.0347796	-0.0126573	0.0822165	0.721211
CR23-18B	0.0506367	0.00319977	0.0980736	0.0174295
CR25-18B	0.0731211	0.0256841	0.120558	6e-07
CR29-18B	0.0733983	0.0259614	0.120835	6e-07
CR46-18B	0.114604	0.0671671	0.162041	0
CR59-18B	0.0519739	0.00453703	0.0994108	0.0108302
E1-18B	0.0911768	0.0437399	0.138614	0
F1B-18B	0.00137264	-0.0460643	0.0488095	1
H12-18B	0.0518125	0.00437562	0.0992494	0.0114824
H14-18B	0.0185375	-0.0288994	0.0659744	1
H15-18B	0.135673	0.0882365	0.18311	0
H24-18B	0.0181253	-0.0293116	0.0655622	1
H26-18B	0.0509664	0.00352948	0.0984033	0.0155289
H27-18B	0.138092	0.0906553	0.185529	0
H28-18B	0.11842	0.0709836	0.165857	0
H30-18B	0.0153612	-0.0320757	0.0627981	1
H34-18B	0.00576305	-0.0416739	0.0532	1
H36-18B	0.116655	0.0692177	0.164092	0
HG06-18B	0.0734205	0.0259836	0.120857	6e-07
HG08-18B	0.0497702	0.00233332	0.0972071	0.0234686
HG13-18B	0.0776312	0.0301943	0.125068	1e-07
JR11-18B	0.0822449	0.034808	0.129682	0
JR15-18B	0.0362048	-0.0112321	0.0836417	0.615634
JR2-F1C-18B	0.0534153	0.00597838	0.100852	0.0063454
JR5-F1C-18B	0.223951	0.176514	0.271388	0
JR7-F1C-18B	0.127766	0.0803292	0.175203	0
JR8-F1A-18B	0.134465	0.0870286	0.181902	0
TP1-18B	0.0660807	0.0186438	0.113518	2.49e-05
TP121B-18B	0.074198	0.0267611	0.121635	4e-07
TP3-92-18B	0.0567142	0.0092773	0.104151	0.0017238
TP4a-18B	-0.0219923	-0.0694292	0.0254446	0.999956
TP51D-18B	0.0963021	0.0488652	0.143739	0
TP7-10F1A2-18B	0.115966	0.068529	0.163403	0
TP81B-18B	0.0813161	0.0338791	0.128753	0
413-396	-0.0462494	-0.0936863	0.00118753	0.0715462
416-396	0.204676	0.15724	0.252113	0
424-396	0.102867	0.0554301	0.150304	0
435-396	0.00376682	-0.0436701	0.0512037	1
444-396	0.0656568	0.0182199	0.113094	3.06e-05
AH15-396	-0.0967407	-0.144178	-0.0493038	0
AH23-396	-0.0494241	-0.096861	-0.00198716	0.0263657
AL1-396	0.094842	0.0474051	0.142279	0
AL16-396	0.077924	0.0304871	0.125361	0
AL19-396	0.0896572	0.0422203	0.137094	0
AL33-396	0.00947988	-0.037957	0.0569168	1
AL38-396	0.078644	0.0312071	0.126081	0
AL40-396	0.0223639	-0.025073	0.0698008	0.999928
AL41-396	0.0383021	-0.00913477	0.085739	0.454607
AL42-396	0.0297438	-0.0176932	0.0771807	0.958399
B2C-396	0.21825	0.170813	0.265687	0
C1-396	0.0594715	0.0120346	0.106908	0.0005357
CR12-396	0.0460774	-0.0013595	0.0935143	0.0752387
CR13-396	0.0672922	0.0198553	0.114729	1.36e-05
CR16-396	0.0229586	-0.0244783	0.0703955	0.99985
CR23-396	0.0388156	-0.00862128	0.0862525	0.416766
CR25-396	0.0613	0.0138631	0.108737	0.0002377
CR29-396	0.0615773	0.0141404	0.109014	0.0002096
CR46-396	0.102783	0.0553461	0.15022	0
CR59-396	0.0401529	-0.00728403	0.0875898	0.324878
E1-396	0.0793557	0.0319188	0.126793	0
F1B-396	-0.0104484	-0.0578853	0.0369885	1
H12-396	0.0399915	-0.00744544	0.0874284	0.335367
H14-396	0.00671642	-0.0407205	0.0541533	1
H15-396	0.123852	0.0764154	0.171289	0
H24-396	0.00630426	-0.0411326	0.0537412	1
H26-396	0.0391453	-0.00829158	0.0865822	0.39313
H27-396	0.126271	0.0788342	0.173708	0
H28-396	0.106599	0.0591625	0.154036	0
H30-396	0.00354012	-0.0438968	0.050977	1
H34-396	-0.00605801	-0.0534949	0.0413789	1
H36-396	0.104834	0.0573967	0.15227	0
HG06-396	0.0615995	0.0141626	0.109036	0.0002075
HG08-396	0.0379492	-0.00948774	0.0853861	0.481213
HG13-396	0.0658102	0.0183733	0.113247	2.84e-05
JR11-396	0.0704238	0.0229869	0.117861	2.7e-06
JR15-396	0.0243838	-0.0230531	0.0718207	0.999271
JR2-F1C-396	0.0415942	-0.00584267	0.0890311	0.239724
JR5-F1C-396	0.21213	0.164693	0.259567	0
JR7-F1C-396	0.115945	0.0685082	0.163382	0
JR8-F1A-396	0.122644	0.0752075	0.170081	0
TP1-396	0.0542596	0.00682271	0.101697	0.0045928
TP121B-396	0.0623769	0.01494	0.109814	0.0001454
TP3-92-396	0.0448931	-0.00254376	0.0923301	0.105215
TP4a-396	-0.0338133	-0.0812502	0.0136236	0.785878
TP51D-396	0.0844811	0.0370442	0.131918	0
TP7-10F1A2-396	0.104145	0.0567079	0.151582	0
TP81B-396	0.069495	0.0220581	0.116932	4.4e-06
416-413	0.250926	0.203489	0.298363	0
424-413	0.149116	0.10168	0.196553	0
435-413	0.0500162	0.00257929	0.0974531	0.0215871
444-413	0.111906	0.0644693	0.159343	0
AH15-413	-0.0504913	-0.0979282	-0.00305443	0.0183325
AH23-413	-0.00317469	-0.0506116	0.0442622	1
AL1-413	0.141091	0.0936545	0.188528	0
AL16-413	0.124173	0.0767365	0.17161	0
AL19-413	0.135907	0.0884697	0.183344	0
AL33-413	0.0557293	0.00829235	0.103166	0.0025723
AL38-413	0.124893	0.0774565	0.17233	0
AL40-413	0.0686133	0.0211764	0.11605	7e-06
AL41-413	0.0845515	0.0371146	0.131988	0
AL42-413	0.0759931	0.0285562	0.12343	1e-07
B2C-413	0.264499	0.217062	0.311936	0
C1-413	0.105721	0.0582839	0.153158	0
CR12-413	0.0923268	0.0448899	0.139764	0
CR13-413	0.113542	0.0661046	0.160978	0
CR16-413	0.0692079	0.021771	0.116645	5.1e-06
CR23-413	0.085065	0.0376281	0.132502	0
CR25-413	0.107549	0.0601125	0.154986	0
CR29-413	0.107827	0.0603897	0.155264	0
CR46-413	0.149032	0.101595	0.196469	0
CR59-413	0.0864022	0.0389654	0.133839	0
E1-413	0.125605	0.0781682	0.173042	0
F1B-413	0.0358009	-0.011636	0.0832379	0.646393
H12-413	0.0862408	0.0388039	0.133678	0
H14-413	0.0529658	0.00552889	0.100403	0.0075143
H15-413	0.170102	0.122665	0.217539	0
H24-413	0.0525536	0.00511673	0.0999905	0.0087581
H26-413	0.0853947	0.0379578	0.132832	0
H27-413	0.17252	0.125084	0.219957	0
H28-413	0.152849	0.105412	0.200286	0
H30-413	0.0497895	0.0023526	0.0972264	0.023316
H34-413	0.0401914	-0.00724554	0.0876283	0.322403
H36-413	0.151083	0.103646	0.19852	0
HG06-413	0.107849	0.0604119	0.155286	0
HG08-413	0.0841985	0.0367616	0.131635	0
HG13-413	0.11206	0.0646227	0.159496	0
JR11-413	0.116673	0.0692363	0.16411	0
JR15-413	0.0706331	0.0231962	0.11807	2.5e-06
JR2-F1C-413	0.0878436	0.0404067	0.135281	0
JR5-F1C-413	0.25838	0.210943	0.305817	0
JR7-F1C-413	0.162194	0.114757	0.209631	0
JR8-F1A-413	0.168894	0.121457	0.216331	0
TP1-413	0.100509	0.0530721	0.147946	0
TP121B-413	0.108626	0.0611894	0.156063	0
TP3-92-413	0.0911425	0.0437056	0.138579	0
TP4a-413	0.0124361	-0.0350008	0.059873	1
TP51D-413	0.13073	0.0832935	0.178167	0
TP7-10F1A2-413	0.150394	0.102957	0.197831	0
TP81B-413	0.115744	0.0683075	0.163181	0
424-416	-0.101809	-0.149246	-0.0543725	0
435-416	-0.20091	-0.248346	-0.153473	0
444-416	-0.139019	-0.186456	-0.0915826	0
AH15-416	-0.301417	-0.348854	-0.25398	0
AH23-416	-0.2541	-0.301537	-0.206664	0
AL1-416	-0.109834	-0.157271	-0.0623975	0
AL16-416	-0.126752	-0.174189	-0.0793155	0
AL19-416	-0.115019	-0.162456	-0.0675822	0
AL33-416	-0.195196	-0.242633	-0.14776	0
AL38-416	-0.126032	-0.173469	-0.0785955	0
AL40-416	-0.182312	-0.229749	-0.134876	0
AL41-416	-0.166374	-0.213811	-0.118937	0
AL42-416	-0.174933	-0.222369	-0.127496	0
B2C-416	0.0135732	-0.0338637	0.0610101	1
C1-416	-0.145205	-0.192642	-0.097768	0
CR12-416	-0.158599	-0.206036	-0.111162	0
CR13-416	-0.137384	-0.184821	-0.0899473	0
CR16-416	-0.181718	-0.229155	-0.134281	0
CR23-416	-0.165861	-0.213298	-0.118424	0
CR25-416	-0.143376	-0.190813	-0.0959395	0
CR29-416	-0.143099	-0.190536	-0.0956622	0
CR46-416	-0.101893	-0.14933	-0.0544565	0
CR59-416	-0.164523	-0.21196	-0.117087	0
E1-416	-0.125321	-0.172758	-0.0778838	0
F1B-416	-0.215125	-0.262562	-0.167688	0
H12-416	-0.164685	-0.212122	-0.117248	0
H14-416	-0.19796	-0.245397	-0.150523	0
H15-416	-0.080824	-0.128261	-0.0333871	0
H24-416	-0.198372	-0.245809	-0.150935	0
H26-416	-0.165531	-0.212968	-0.118094	0
H27-416	-0.0784052	-0.125842	-0.0309683	0
H28-416	-0.0980769	-0.145514	-0.05064	0
H30-416	-0.201136	-0.248573	-0.153699	0
H34-416	-0.210734	-0.258171	-0.163297	0
H36-416	-0.0998428	-0.14728	-0.0524059	0
HG06-416	-0.143077	-0.190514	-0.09564	0
HG08-416	-0.166727	-0.214164	-0.11929	0
HG13-416	-0.138866	-0.186303	-0.0914293	0
JR11-416	-0.134252	-0.181689	-0.0868156	0
JR15-416	-0.180293	-0.22773	-0.132856	0
JR2-F1C-416	-0.163082	-0.210519	-0.115645	0
JR5-F1C-416	0.007454	-0.0399829	0.0548909	1
JR7-F1C-416	-0.0887313	-0.136168	-0.0412944	0
JR8-F1A-416	-0.082032	-0.129469	-0.0345951	0
TP1-416	-0.150417	-0.197854	-0.10298	0
TP121B-416	-0.142299	-0.189736	-0.0948625	0
TP3-92-416	-0.159783	-0.20722	-0.112346	0
TP4a-416	-0.23849	-0.285927	-0.191053	0
TP51D-416	-0.120195	-0.167632	-0.0727584	0
TP7-10F1A2-416	-0.100532	-0.147969	-0.0530947	0
TP81B-416	-0.135181	-0.182618	-0.0877445	0
435-424	-0.0991002	-0.146537	-0.0516633	0
444-424	-0.0372102	-0.0846471	0.0102267	0.537946
AH15-424	-0.199608	-0.247045	-0.152171	0
AH23-424	-0.152291	-0.199728	-0.104854	0
AL1-424	-0.00802503	-0.0554619	0.0394119	1
AL16-424	-0.024943	-0.0723799	0.0224939	0.998731
AL19-424	-0.0132098	-0.0606467	0.0342271	1
AL33-424	-0.0933871	-0.140824	-0.0459502	0
AL38-424	-0.024223	-0.0716599	0.0232139	0.999382
AL40-424	-0.0805031	-0.12794	-0.0330662	0
AL41-424	-0.0645649	-0.112002	-0.017128	5.19e-05
AL42-424	-0.0731233	-0.12056	-0.0256863	6e-07
B2C-424	0.115383	0.0679457	0.162819	0
C1-424	-0.0433955	-0.0908324	0.00404136	0.156156
CR12-424	-0.0567896	-0.104226	-0.0093527	0.0016711
CR13-424	-0.0355748	-0.0830117	0.0118621	0.66338
CR16-424	-0.0799084	-0.127345	-0.0324715	0
CR23-424	-0.0640514	-0.111488	-0.0166145	6.64e-05
CR25-424	-0.041567	-0.0890039	0.0058699	0.241183
CR29-424	-0.0412897	-0.0887266	0.00614717	0.256384
CR46-424	-8.40315e-05	-0.0475209	0.0473529	1
CR59-424	-0.0627141	-0.110151	-0.0152772	0.0001244
E1-424	-0.0235113	-0.0709482	0.0239256	0.999715
F1B-424	-0.113315	-0.160752	-0.0658785	0
H12-424	-0.0628755	-0.110312	-0.0154386	0.0001154
H14-424	-0.0961506	-0.143588	-0.0487137	0
H15-424	0.0209853	-0.0264516	0.0684222	0.999989
H24-424	-0.0965628	-0.144	-0.0491258	0
H26-424	-0.0637217	-0.111159	-0.0162848	7.76e-05
H27-424	0.0234041	-0.0240328	0.070841	0.999748
H28-424	0.00373243	-0.0437045	0.0511693	1
H30-424	-0.0993269	-0.146764	-0.05189	0
H34-424	-0.108925	-0.156362	-0.0614881	0
H36-424	0.00196657	-0.0454703	0.0494035	1
HG06-424	-0.0412675	-0.0887044	0.00616937	0.257627
HG08-424	-0.0649178	-0.112355	-0.0174809	4.38e-05
HG13-424	-0.0370568	-0.0844937	0.0103801	0.549815
JR11-424	-0.0324432	-0.0798801	0.0149937	0.863236
JR15-424	-0.0784833	-0.12592	-0.0310463	0
JR2-F1C-424	-0.0612728	-0.10871	-0.0138359	0.0002407
JR5-F1C-424	0.109263	0.0618264	0.1567	0
JR7-F1C-424	0.0130781	-0.0343589	0.060515	1
JR8-F1A-424	0.0197774	-0.0276595	0.0672143	0.999999
TP1-424	-0.0486074	-0.0960443	-0.0011705	0.0345009
TP121B-424	-0.0404901	-0.087927	0.00694683	0.303558
TP3-92-424	-0.0579739	-0.105411	-0.010537	0.0010194
TP4a-424	-0.13668	-0.184117	-0.0892434	0
TP51D-424	-0.0183859	-0.0658228	0.029051	1
TP7-10F1A2-424	0.0012778	-0.0461591	0.0487147	1
TP81B-424	-0.033372	-0.0808089	0.0140649	0.812804
444-435	0.06189	0.0144531	0.109327	0.0001818
AH15-435	-0.100507	-0.147944	-0.0530706	0
AH23-435	-0.0531909	-0.100628	-0.00575398	0.0069061
AL1-435	0.0910752	0.0436383	0.138512	0
AL16-435	0.0741572	0.0267203	0.121594	4e-07
AL19-435	0.0858904	0.0384535	0.133327	0
AL33-435	0.00571306	-0.0417238	0.05315	1
AL38-435	0.0748772	0.0274403	0.122314	2e-07
AL40-435	0.0185971	-0.0288398	0.066034	1
AL41-435	0.0345353	-0.0129016	0.0819722	0.738223
AL42-435	0.0259769	-0.02146	0.0734138	0.996772
B2C-435	0.214483	0.167046	0.26192	0
C1-435	0.0557047	0.00826774	0.103142	0.0025978
CR12-435	0.0423106	-0.00512632	0.0897475	0.203429
CR13-435	0.0635253	0.0160884	0.110962	8.51e-05
CR16-435	0.0191918	-0.0282452	0.0666287	1
CR23-435	0.0350488	-0.0123881	0.0824857	0.702022
CR25-435	0.0575332	0.0100963	0.10497	0.0012271
CR29-435	0.0578105	0.0103736	0.105247	0.0010922
CR46-435	0.0990162	0.0515793	0.146453	0
CR59-435	0.0363861	-0.0110508	0.083823	0.601702
E1-435	0.0755889	0.028152	0.123026	2e-07
F1B-435	-0.0142152	-0.0616521	0.0332217	1
H12-435	0.0362246	-0.0112122	0.0836616	0.614113
H14-435	0.00294961	-0.0444873	0.0503865	1
H15-435	0.120085	0.0726486	0.167522	0
H24-435	0.00253744	-0.0448995	0.0499743	1
H26-435	0.0353785	-0.0120584	0.0828154	0.677961
H27-435	0.122504	0.0750674	0.169941	0
H28-435	0.102833	0.0553957	0.15027	0
H30-435	-0.000226692	-0.0476636	0.0472102	1
H34-435	-0.00982483	-0.0572617	0.0376121	1
H36-435	0.101067	0.0536299	0.148504	0
HG06-435	0.0578327	0.0103958	0.10527	0.0010821
HG08-435	0.0341824	-0.0132546	0.0816193	0.762041
HG13-435	0.0620434	0.0146065	0.10948	0.0001695
JR11-435	0.066657	0.0192201	0.114094	1.87e-05
JR15-435	0.0206169	-0.02682	0.0680539	0.999994
JR2-F1C-435	0.0378274	-0.00960949	0.0852643	0.49048
JR5-F1C-435	0.208364	0.160927	0.2558	0
JR7-F1C-435	0.112178	0.0647413	0.159615	0
JR8-F1A-435	0.118878	0.0714407	0.166314	0
TP1-435	0.0504928	0.00305589	0.0979297	0.0183232
TP121B-435	0.0586101	0.0111732	0.106047	0.0007775
TP3-92-435	0.0411263	-0.00631057	0.0885632	0.265624
TP4a-435	-0.0375801	-0.085017	0.00985677	0.509414
TP51D-435	0.0807143	0.0332774	0.128151	0
TP7-10F1A2-435	0.100378	0.0529411	0.147815	0
TP81B-435	0.0657282	0.0182913	0.113165	2.96e-05
AH15-444	-0.162398	-0.209835	-0.114961	0
AH23-444	-0.115081	-0.162518	-0.067644	0
AL1-444	0.0291851	-0.0182518	0.076622	0.969367
AL16-444	0.0122672	-0.0351697	0.0597041	1
AL19-444	0.0240004	-0.0234365	0.0714373	0.999512
AL33-444	-0.056177	-0.103614	-0.00874006	0.0021468
AL38-444	0.0129872	-0.0344497	0.0604241	1
AL40-444	-0.0432929	-0.0907298	0.00414397	0.160238
AL41-444	-0.0273547	-0.0747916	0.0200822	0.99052
AL42-444	-0.0359131	-0.08335	0.0115238	0.637901
B2C-444	0.152593	0.105156	0.20003	0
C1-444	-0.00618538	-0.0536223	0.0412515	1
CR12-444	-0.0195794	-0.0670163	0.0278575	0.999999
CR13-444	0.00163532	-0.0458016	0.0490722	1
CR16-444	-0.0426983	-0.0901352	0.00473863	0.185484
CR23-444	-0.0268412	-0.0742781	0.0205957	0.99352
CR25-444	-0.00435684	-0.0517937	0.0430801	1
CR29-444	-0.00407956	-0.0515165	0.0433573	1
CR46-444	0.0371261	-0.0103108	0.084563	0.544448
CR59-444	-0.025504	-0.0729409	0.0219329	0.997864
E1-444	0.0136989	-0.033738	0.0611358	1
F1B-444	-0.0761053	-0.123542	-0.0286684	1e-07
H12-444	-0.0256654	-0.0731023	0.0217715	0.997534
H14-444	-0.0589404	-0.106377	-0.0115035	0.0006746
H15-444	0.0581955	0.0107586	0.105632	0.000928
H24-444	-0.0593526	-0.106789	-0.0119157	0.0005642
H26-444	-0.0265115	-0.0739484	0.0209254	0.99499
H27-444	0.0606143	0.0131774	0.108051	0.0003235
H28-444	0.0409426	-0.00649431	0.0883795	0.276262
H30-444	-0.0621167	-0.109554	-0.0146798	0.0001639
H34-444	-0.0717148	-0.119152	-0.0242779	1.4e-06
H36-444	0.0391767	-0.00826016	0.0866136	0.390909
HG06-444	-0.00405737	-0.0514943	0.0433795	1
HG08-444	-0.0277077	-0.0751446	0.0197292	0.987854
HG13-444	0.000153349	-0.0472836	0.0475903	1
JR11-444	0.00476699	-0.0426699	0.0522039	1
JR15-444	-0.0412731	-0.08871	0.00616383	0.257316
JR2-F1C-444	-0.0240626	-0.0714995	0.0233743	0.999478
JR5-F1C-444	0.146474	0.0990366	0.19391	0
JR7-F1C-444	0.0502882	0.00285132	0.0977251	0.0196652
JR8-F1A-444	0.0569876	0.00955066	0.104424	0.00154
TP1-444	-0.0113972	-0.0588341	0.0360397	1
TP121B-444	-0.0032799	-0.0507168	0.044157	1
TP3-92-444	-0.0207637	-0.0682006	0.0266732	0.999992
TP4a-444	-0.0994702	-0.146907	-0.0520333	0
TP51D-444	0.0188242	-0.0286127	0.0662611	1
TP7-10F1A2-444	0.038488	-0.00894893	0.0859249	0.440781
TP81B-444	0.00383816	-0.0435987	0.0512751	1
AH23-AH15	0.0473166	-0.000120263	0.0947535	0.0518916
AL1-AH15	0.191583	0.144146	0.23902	0
AL16-AH15	0.174665	0.127228	0.222102	0
AL19-AH15	0.186398	0.138961	0.233835	0
AL33-AH15	0.106221	0.0587837	0.153657	0
AL38-AH15	0.175385	0.127948	0.222822	0
AL40-AH15	0.119105	0.0716677	0.166542	0
AL41-AH15	0.135043	0.0876059	0.18248	0
AL42-AH15	0.126484	0.0790476	0.173921	0
B2C-AH15	0.31499	0.267553	0.362427	0
C1-AH15	0.156212	0.108775	0.203649	0
CR12-AH15	0.142818	0.0953812	0.190255	0
CR13-AH15	0.164033	0.116596	0.21147	0
CR16-AH15	0.119699	0.0722624	0.167136	0
CR23-AH15	0.135556	0.0881194	0.182993	0
CR25-AH15	0.158041	0.110604	0.205478	0
CR29-AH15	0.158318	0.110881	0.205755	0
CR46-AH15	0.199524	0.152087	0.246961	0
CR59-AH15	0.136894	0.0894567	0.18433	0
E1-AH15	0.176096	0.12866	0.223533	0
F1B-AH15	0.0862923	0.0388554	0.133729	0
H12-AH15	0.136732	0.0892953	0.184169	0
H14-AH15	0.103457	0.0560202	0.150894	0
H15-AH15	0.220593	0.173156	0.26803	0
H24-AH15	0.103045	0.0556081	0.150482	0
H26-AH15	0.135886	0.0884491	0.183323	0
H27-AH15	0.223012	0.175575	0.270449	0
H28-AH15	0.20334	0.155903	0.250777	0
H30-AH15	0.100281	0.0528439	0.147718	0
H34-AH15	0.0906827	0.0432458	0.13812	0
H36-AH15	0.201574	0.154137	0.249011	0
HG06-AH15	0.15834	0.110903	0.205777	0
HG08-AH15	0.13469	0.087253	0.182127	0
HG13-AH15	0.162551	0.115114	0.209988	0
JR11-AH15	0.167164	0.119728	0.214601	0
JR15-AH15	0.121124	0.0736876	0.168561	0
JR2-F1C-AH15	0.138335	0.090898	0.185772	0
JR5-F1C-AH15	0.308871	0.261434	0.356308	0
JR7-F1C-AH15	0.212686	0.165249	0.260123	0
JR8-F1A-AH15	0.219385	0.171948	0.266822	0
TP1-AH15	0.151	0.103563	0.198437	0
TP121B-AH15	0.159118	0.111681	0.206555	0
TP3-92-AH15	0.141634	0.094197	0.189071	0
TP4a-AH15	0.0629274	0.0154905	0.110364	0.0001126
TP51D-AH15	0.181222	0.133785	0.228659	0
TP7-10F1A2-AH15	0.200885	0.153449	0.248322	0
TP81B-AH15	0.166236	0.118799	0.213673	0
AL1-AH23	0.144266	0.0968291	0.191703	0
AL16-AH23	0.127348	0.0799112	0.174785	0
AL19-AH23	0.139081	0.0916444	0.186518	0
AL33-AH23	0.0589039	0.011467	0.106341	0.0006853
AL38-AH23	0.128068	0.0806312	0.175505	0
AL40-AH23	0.071788	0.0243511	0.119225	1.3e-06
AL41-AH23	0.0877262	0.0402893	0.135163	0
AL42-AH23	0.0791678	0.0317309	0.126605	0
B2C-AH23	0.267674	0.220237	0.315111	0
C1-AH23	0.108896	0.0614586	0.156332	0
CR12-AH23	0.0955015	0.0480646	0.142938	0
CR13-AH23	0.116716	0.0692793	0.164153	0
CR16-AH23	0.0723826	0.0249457	0.11982	1e-06
CR23-AH23	0.0882397	0.0408028	0.135677	0
CR25-AH23	0.110724	0.0632872	0.158161	0
CR29-AH23	0.111001	0.0635644	0.158438	0
CR46-AH23	0.152207	0.10477	0.199644	0
CR59-AH23	0.0895769	0.04214	0.137014	0
E1-AH23	0.12878	0.0813429	0.176217	0
F1B-AH23	0.0389757	-0.00846126	0.0864126	0.405223
H12-AH23	0.0894155	0.0419786	0.136852	0
H14-AH23	0.0561405	0.00870359	0.103577	0.0021789
H15-AH23	0.173276	0.125839	0.220713	0
H24-AH23	0.0557283	0.00829142	0.103165	0.0025732
H26-AH23	0.0885694	0.0411325	0.136006	0
H27-AH23	0.175695	0.128258	0.223132	0
H28-AH23	0.156024	0.108587	0.20346	0
H30-AH23	0.0529642	0.00552729	0.100401	0.0075188
H34-AH23	0.0433661	-0.00407084	0.090803	0.157321
H36-AH23	0.154258	0.106821	0.201695	0
HG06-AH23	0.111023	0.0635866	0.15846	0
HG08-AH23	0.0873732	0.0399363	0.13481	0
HG13-AH23	0.115234	0.0677974	0.162671	0
JR11-AH23	0.119848	0.072411	0.167285	0
JR15-AH23	0.0738078	0.0263709	0.121245	4e-07
JR2-F1C-AH23	0.0910183	0.0435814	0.138455	0
JR5-F1C-AH23	0.261554	0.214117	0.308991	0
JR7-F1C-AH23	0.165369	0.117932	0.212806	0
JR8-F1A-AH23	0.172069	0.124632	0.219505	0
TP1-AH23	0.103684	0.0562468	0.151121	0
TP121B-AH23	0.111801	0.0643641	0.159238	0
TP3-92-AH23	0.0943172	0.0468803	0.141754	0
TP4a-AH23	0.0156107	-0.0318261	0.0630477	1
TP51D-AH23	0.133905	0.0864682	0.181342	0
TP7-10F1A2-AH23	0.153569	0.106132	0.201006	0
TP81B-AH23	0.118919	0.0714822	0.166356	0
AL16-AL1	-0.016918	-0.0643549	0.0305189	1
AL19-AL1	-0.00518476	-0.0526217	0.0422521	1
AL33-AL1	-0.0853621	-0.132799	-0.0379252	0
AL38-AL1	-0.016198	-0.0636349	0.0312389	1
AL40-AL1	-0.0724781	-0.119915	-0.0250412	9e-07
AL41-AL1	-0.0565398	-0.103977	-0.00910294	0.0018516
AL42-AL1	-0.0650982	-0.112535	-0.0176613	4.02e-05
B2C-AL1	0.123408	0.0759707	0.170845	0
C1-AL1	-0.0353705	-0.0828074	0.0120664	0.678551
CR12-AL1	-0.0487646	-0.0962015	-0.00132767	0.0327813
CR13-AL1	-0.0275498	-0.0749867	0.0198871	0.989113
CR16-AL1	-0.0718834	-0.11932	-0.0244465	1.3e-06
CR23-AL1	-0.0560264	-0.103463	-0.00858945	0.002282
CR25-AL1	-0.033542	-0.0809789	0.0138949	0.802647
CR29-AL1	-0.0332647	-0.0807016	0.0141722	0.819075
CR46-AL1	0.007941	-0.0394959	0.0553779	1
CR59-AL1	-0.0546891	-0.102126	-0.0072522	0.0038857
E1-AL1	-0.0154863	-0.0629232	0.0319506	1
F1B-AL1	-0.10529	-0.152727	-0.0578535	0
H12-AL1	-0.0548505	-0.102287	-0.0074136	0.0036473
H14-AL1	-0.0881255	-0.135563	-0.0406887	0
H15-AL1	0.0290104	-0.0184265	0.0764473	0.972295
H24-AL1	-0.0885377	-0.135975	-0.0411008	0
H26-AL1	-0.0556967	-0.103134	-0.00825975	0.0026062
H27-AL1	0.0314292	-0.0160077	0.0788661	0.907883
H28-AL1	0.0117575	-0.0356794	0.0591944	1
H30-AL1	-0.0913019	-0.138739	-0.0438649	0
H34-AL1	-0.1009	-0.148337	-0.0534631	0
H36-AL1	0.00999161	-0.0374453	0.0574285	1
HG06-AL1	-0.0332425	-0.0806794	0.0141944	0.820358
HG08-AL1	-0.0568928	-0.10433	-0.0094559	0.0016015
HG13-AL1	-0.0290318	-0.0764687	0.0184051	0.971948
JR11-AL1	-0.0244181	-0.0718551	0.0230188	0.999245
JR15-AL1	-0.0704582	-0.117895	-0.0230213	2.7e-06
JR2-F1C-AL1	-0.0532477	-0.100685	-0.00581084	0.0067598
JR5-F1C-AL1	0.117288	0.0698515	0.164725	0
JR7-F1C-AL1	0.0211031	-0.0263338	0.06854	0.999987
JR8-F1A-AL1	0.0278024	-0.0196345	0.0752393	0.987042
TP1-AL1	-0.0405824	-0.0880193	0.00685454	0.297866
TP121B-AL1	-0.032465	-0.0799019	0.0149719	0.862152
TP3-92-AL1	-0.0499488	-0.0973857	-0.00251192	0.0220884
TP4a-AL1	-0.128655	-0.176092	-0.0812184	0
TP51D-AL1	-0.0103609	-0.0577978	0.037076	1
TP7-10F1A2-AL1	0.00930284	-0.0381341	0.0567397	1
TP81B-AL1	-0.025347	-0.0727839	0.0220899	0.998147
AL19-AL16	0.0117332	-0.0357037	0.0591701	1
AL33-AL16	-0.0684441	-0.115881	-0.0210072	7.6e-06
AL38-AL16	0.000720002	-0.0467169	0.0481569	1
AL40-AL16	-0.0555601	-0.102997	-0.0081232	0.0027528
AL41-AL16	-0.0396219	-0.0870588	0.00781503	0.360048
AL42-AL16	-0.0481803	-0.0956171	-0.000743343	0.0395825
B2C-AL16	0.140326	0.0928887	0.187762	0
C1-AL16	-0.0184525	-0.0658894	0.0289844	1
CR12-AL16	-0.0318466	-0.0792835	0.0155903	0.890846
CR13-AL16	-0.0106318	-0.0580688	0.0368051	1
CR16-AL16	-0.0549654	-0.102402	-0.00752854	0.003486
CR23-AL16	-0.0391084	-0.0865453	0.00832852	0.39575
CR25-AL16	-0.016624	-0.0640609	0.0308129	1
CR29-AL16	-0.0163467	-0.0637836	0.0310902	1
CR46-AL16	0.024859	-0.0225779	0.0722959	0.99883
CR59-AL16	-0.0377711	-0.085208	0.00966577	0.494777
E1-AL16	0.00143171	-0.0460052	0.0488686	1
F1B-AL16	-0.0883724	-0.135809	-0.0409355	0
H12-AL16	-0.0379325	-0.0853694	0.00950437	0.482477
H14-AL16	-0.0712076	-0.118644	-0.0237707	1.8e-06
H15-AL16	0.0459283	-0.00150856	0.0933652	0.0785672
H24-AL16	-0.0716197	-0.119057	-0.0241828	1.5e-06
H26-AL16	-0.0387787	-0.0862156	0.00865822	0.419448
H27-AL16	0.0483471	0.000910232	0.095784	0.0375237
H28-AL16	0.0286754	-0.0187615	0.0761123	0.977295
H30-AL16	-0.0743839	-0.121821	-0.026947	3e-07
H34-AL16	-0.083982	-0.131419	-0.0365451	0
H36-AL16	0.0269096	-0.0205273	0.0743465	0.993174
HG06-AL16	-0.0163245	-0.0637614	0.0311124	1
HG08-AL16	-0.0399748	-0.0874117	0.00746207	0.336459
HG13-AL16	-0.0121138	-0.0595507	0.0353231	1
JR11-AL16	-0.00750018	-0.0549371	0.0399367	1
JR15-AL16	-0.0535402	-0.100977	-0.00610334	0.0060518
JR2-F1C-AL16	-0.0363298	-0.0837667	0.0111071	0.606035
JR5-F1C-AL16	0.134206	0.0867695	0.181643	0
JR7-F1C-AL16	0.0380211	-0.00941585	0.085458	0.475761
JR8-F1A-AL16	0.0447204	-0.0027165	0.0921573	0.110305
TP1-AL16	-0.0236644	-0.0711013	0.0237725	0.999661
TP121B-AL16	-0.0155471	-0.062984	0.0318898	1
TP3-92-AL16	-0.0330309	-0.0804678	0.014406	0.832347
TP4a-AL16	-0.111737	-0.159174	-0.0643004	0
TP51D-AL16	0.00655707	-0.0408798	0.053994	1
TP7-10F1A2-AL16	0.0262208	-0.0212161	0.0736577	0.996041
TP81B-AL16	-0.008429	-0.0558659	0.0390079	1
AL33-AL19	-0.0801773	-0.127614	-0.0327404	0
AL38-AL19	-0.0110132	-0.0584501	0.0364237	1
AL40-AL19	-0.0672933	-0.11473	-0.0198564	1.36e-05
AL41-AL19	-0.0513551	-0.098792	-0.00391818	0.0135313
AL42-AL19	-0.0599135	-0.10735	-0.0124766	0.0004414
B2C-AL19	0.128592	0.0811555	0.176029	0
C1-AL19	-0.0301858	-0.0776227	0.0172511	0.947824
CR12-AL19	-0.0435798	-0.0910167	0.00385709	0.149023
CR13-AL19	-0.0223651	-0.069802	0.0250718	0.999928
CR16-AL19	-0.0666987	-0.114136	-0.0192618	1.83e-05
CR23-AL19	-0.0508416	-0.0982785	-0.00340469	0.0162249
CR25-AL19	-0.0283572	-0.0757941	0.0190797	0.98136
CR29-AL19	-0.0280799	-0.0755168	0.019357	0.984407
CR46-AL19	0.0131258	-0.0343111	0.0605627	1
CR59-AL19	-0.0495044	-0.0969413	-0.00206744	0.0256667
E1-AL19	-0.0103015	-0.0577384	0.0371354	1
F1B-AL19	-0.100106	-0.147542	-0.0526687	0
H12-AL19	-0.0496658	-0.0971027	-0.00222885	0.0243113
H14-AL19	-0.0829408	-0.130378	-0.0355039	0
H15-AL19	0.0341951	-0.0132418	0.081632	0.761195
H24-AL19	-0.083353	-0.13079	-0.0359161	0
H26-AL19	-0.0505119	-0.0979488	-0.00307499	0.0182022
H27-AL19	0.0366139	-0.010823	0.0840508	0.584112
H28-AL19	0.0169422	-0.0304947	0.0643791	1
H30-AL19	-0.0861171	-0.133554	-0.0386802	0
H34-AL19	-0.0957152	-0.143152	-0.0482783	0
H36-AL19	0.0151764	-0.0322605	0.0626133	1
HG06-AL19	-0.0280577	-0.0754946	0.0193792	0.984633
HG08-AL19	-0.051708	-0.099145	-0.00427115	0.0119236
HG13-AL19	-0.023847	-0.0712839	0.0235899	0.999586
JR11-AL19	-0.0192334	-0.0666703	0.0282035	0.999999
JR15-AL19	-0.0652735	-0.11271	-0.0178366	3.69e-05
JR2-F1C-AL19	-0.048063	-0.0954999	-0.000626085	0.0410876
JR5-F1C-AL19	0.122473	0.0750362	0.16991	0
JR7-F1C-AL19	0.0262878	-0.0211491	0.0737247	0.995817
JR8-F1A-AL19	0.0329872	-0.0144497	0.0804241	0.834765
TP1-AL19	-0.0353976	-0.0828345	0.0120393	0.67655
TP121B-AL19	-0.0272803	-0.0747172	0.0201566	0.991015
TP3-92-AL19	-0.0447641	-0.092201	0.00267283	0.109
TP4a-AL19	-0.12347	-0.170907	-0.0760336	0
TP51D-AL19	-0.00517614	-0.0526131	0.0422608	1
TP7-10F1A2-AL19	0.0144876	-0.0329493	0.0619245	1
TP81B-AL19	-0.0201622	-0.0675991	0.0272747	0.999997
AL38-AL33	0.0691641	0.0217272	0.116601	5.3e-06
AL40-AL33	0.012884	-0.0345529	0.0603209	1
AL41-AL33	0.0288223	-0.0186146	0.0762592	0.975199
AL42-AL33	0.0202639	-0.027173	0.0677008	0.999997
B2C-AL33	0.20877	0.161333	0.256207	0
C1-AL33	0.0499916	0.00255468	0.0974285	0.021769
CR12-AL33	0.0365975	-0.0108394	0.0840344	0.585379
CR13-AL33	0.0578123	0.0103754	0.105249	0.0010914
CR16-AL33	0.0134787	-0.0339582	0.0609156	1
CR23-AL33	0.0293357	-0.0181012	0.0767726	0.966658
CR25-AL33	0.0518201	0.00438322	0.099257	0.0114509
CR29-AL33	0.0520974	0.00466049	0.0995343	0.0103544
CR46-AL33	0.0933031	0.0458662	0.14074	0
CR59-AL33	0.030673	-0.0167639	0.0781099	0.934039
E1-AL33	0.0698758	0.0224389	0.117313	3.6e-06
F1B-AL33	-0.0199283	-0.0673652	0.0275086	0.999998
H12-AL33	0.0305116	-0.0169253	0.0779485	0.938863
H14-AL33	-0.00276346	-0.0502004	0.0446734	1
H15-AL33	0.114373	0.0669356	0.161809	0
H24-AL33	-0.00317562	-0.0506125	0.0442613	1
H26-AL33	0.0296654	-0.0177715	0.0771024	0.960093
H27-AL33	0.116791	0.0693544	0.164228	0
H28-AL33	0.0971196	0.0496827	0.144556	0
H30-AL33	-0.00593975	-0.0533767	0.0414972	1
H34-AL33	-0.0155379	-0.0629748	0.031899	1
H36-AL33	0.0953537	0.0479168	0.142791	0
HG06-AL33	0.0521196	0.00468269	0.0995565	0.0102709
HG08-AL33	0.0284693	-0.0189676	0.0759062	0.98
HG13-AL33	0.0563303	0.00889341	0.103767	0.002017
JR11-AL33	0.0609439	0.013507	0.108381	0.0002791
JR15-AL33	0.0149039	-0.032533	0.0623408	1
JR2-F1C-AL33	0.0321143	-0.0153226	0.0795513	0.878928
JR5-F1C-AL33	0.202651	0.155214	0.250087	0
JR7-F1C-AL33	0.106465	0.0590283	0.153902	0
JR8-F1A-AL33	0.113165	0.0657276	0.160601	0
TP1-AL33	0.0447797	-0.00265717	0.0922166	0.108535
TP121B-AL33	0.0528971	0.00546016	0.100334	0.0077097
TP3-92-AL33	0.0354133	-0.0120236	0.0828502	0.675392
TP4a-AL33	-0.0432932	-0.0907301	0.00414371	0.160228
TP51D-AL33	0.0750012	0.0275643	0.122438	2e-07
TP7-10F1A2-AL33	0.0946649	0.047228	0.142102	0
TP81B-AL33	0.0600151	0.0125782	0.107452	0.000422
AL40-AL38	-0.0562801	-0.103717	-0.0088432	0.0020587
AL41-AL38	-0.0403419	-0.0877788	0.00709503	0.312827
AL42-AL38	-0.0489002	-0.0963371	-0.00146334	0.0313584
B2C-AL38	0.139606	0.0921687	0.187042	0
C1-AL38	-0.0191725	-0.0666095	0.0282644	1
CR12-AL38	-0.0325666	-0.0800035	0.0148703	0.857048
CR13-AL38	-0.0113519	-0.0587888	0.0360851	1
CR16-AL38	-0.0556854	-0.103122	-0.00824854	0.0026179
CR23-AL38	-0.0398284	-0.0872653	0.00760852	0.346147
CR25-AL38	-0.017344	-0.0647809	0.0300929	1
CR29-AL38	-0.0170667	-0.0645036	0.0303702	1
CR46-AL38	0.024139	-0.0232979	0.0715759	0.999434
CR59-AL38	-0.0384911	-0.085928	0.00894577	0.440547
E1-AL38	0.000711704	-0.0467252	0.0481486	1
F1B-AL38	-0.0890924	-0.136529	-0.0416555	0
H12-AL38	-0.0386525	-0.0860894	0.00878437	0.428658
H14-AL38	-0.0719276	-0.119364	-0.0244907	1.2e-06
H15-AL38	0.0452083	-0.00222856	0.0926452	0.0964181
H24-AL38	-0.0723397	-0.119777	-0.0249028	1e-06
H26-AL38	-0.0394987	-0.0869356	0.00793822	0.368469
H27-AL38	0.0476271	0.00019023	0.095064	0.0471297
H28-AL38	0.0279554	-0.0194815	0.0753923	0.985638
H30-AL38	-0.0751039	-0.122541	-0.027667	2e-07
H34-AL38	-0.084702	-0.132139	-0.0372651	0
H36-AL38	0.0261896	-0.0212473	0.0736265	0.996142
HG06-AL38	-0.0170445	-0.0644814	0.0303924	1
HG08-AL38	-0.0406948	-0.0881317	0.00674206	0.291016
HG13-AL38	-0.0128338	-0.0602707	0.0346031	1
JR11-AL38	-0.00822018	-0.0556571	0.0392167	1
JR15-AL38	-0.0542602	-0.101697	-0.00682334	0.0045917
JR2-F1C-AL38	-0.0370498	-0.0844867	0.0103871	0.550361
JR5-F1C-AL38	0.133486	0.0860495	0.180923	0
JR7-F1C-AL38	0.0373011	-0.0101359	0.084738	0.53092
JR8-F1A-AL38	0.0440004	-0.0034365	0.0914373	0.133679
TP1-AL38	-0.0243844	-0.0718213	0.0230525	0.99927
TP121B-AL38	-0.0162671	-0.063704	0.0311698	1
TP3-92-AL38	-0.0337509	-0.0811878	0.013686	0.789796
TP4a-AL38	-0.112457	-0.159894	-0.0650204	0
TP51D-AL38	0.00583707	-0.0415998	0.053274	1
TP7-10F1A2-AL38	0.0255008	-0.0219361	0.0729377	0.99787
TP81B-AL38	-0.00914901	-0.0565859	0.0382879	1
AL41-AL40	0.0159382	-0.0314987	0.0633751	1
AL42-AL40	0.00737986	-0.040057	0.0548168	1
B2C-AL40	0.195886	0.148449	0.243323	0
C1-AL40	0.0371076	-0.0103293	0.0845445	0.545886
CR12-AL40	0.0237135	-0.0237234	0.0711504	0.999642
CR13-AL40	0.0449283	-0.00250865	0.0923652	0.104204
CR16-AL40	0.000594663	-0.0468422	0.0480316	1
CR23-AL40	0.0164517	-0.0309852	0.0638886	1
CR25-AL40	0.0389361	-0.00850081	0.086373	0.408064
CR29-AL40	0.0392134	-0.00822353	0.0866503	0.388325
CR46-AL40	0.0804191	0.0329822	0.127856	0
CR59-AL40	0.017789	-0.0296479	0.0652259	1
E1-AL40	0.0569918	0.0095549	0.104429	0.0015373
F1B-AL40	-0.0328123	-0.0802492	0.0146246	0.844252
H12-AL40	0.0176276	-0.0298093	0.0650645	1
H14-AL40	-0.0156475	-0.0630844	0.0317894	1
H15-AL40	0.101488	0.0540515	0.148925	0
H24-AL40	-0.0160596	-0.0634965	0.0313773	1
H26-AL40	0.0167814	-0.0306555	0.0642183	1
H27-AL40	0.103907	0.0564703	0.151344	0
H28-AL40	0.0842355	0.0367986	0.131672	0
H30-AL40	-0.0188238	-0.0662607	0.0286131	1
H34-AL40	-0.0284219	-0.0758588	0.019015	0.980584
H36-AL40	0.0824697	0.0350328	0.129907	0
HG06-AL40	0.0392356	-0.00820133	0.0866725	0.386763
HG08-AL40	0.0155853	-0.0318516	0.0630222	1
HG13-AL40	0.0434463	-0.00399062	0.0908832	0.154166
JR11-AL40	0.0480599	0.000623023	0.0954968	0.0411276
JR15-AL40	0.00201986	-0.045417	0.0494568	1
JR2-F1C-AL40	0.0192303	-0.0282066	0.0666672	0.999999
JR5-F1C-AL40	0.189767	0.14233	0.237203	0
JR7-F1C-AL40	0.0935812	0.0461443	0.141018	0
JR8-F1A-AL40	0.10028	0.0528436	0.147717	0
TP1-AL40	0.0318957	-0.0155412	0.0793326	0.888718
TP121B-AL40	0.040013	-0.00742387	0.0874499	0.333956
TP3-92-AL40	0.0225292	-0.0249077	0.0699661	0.999912
TP4a-AL40	-0.0561772	-0.103614	-0.00874031	0.0021466
TP51D-AL40	0.0621172	0.0146803	0.109554	0.0001638
TP7-10F1A2-AL40	0.0817809	0.034344	0.129218	0
TP81B-AL40	0.0471311	-0.000305807	0.094568	0.054931
AL42-AL41	-0.00855838	-0.0559953	0.0388785	1
B2C-AL41	0.179948	0.132511	0.227384	0
C1-AL41	0.0211693	-0.0262676	0.0686062	0.999986
CR12-AL41	0.00777527	-0.0396616	0.0552122	1
CR13-AL41	0.02899	-0.0184469	0.0764269	0.972621
CR16-AL41	-0.0153436	-0.0627805	0.0320933	1
CR23-AL41	0.000513489	-0.0469234	0.0479504	1
CR25-AL41	0.0229979	-0.024439	0.0704348	0.999843
CR29-AL41	0.0232751	-0.0241618	0.070712	0.999782
CR46-AL41	0.0644808	0.0170439	0.111918	5.41e-05
CR59-AL41	0.00185074	-0.0455862	0.0492876	1
E1-AL41	0.0410536	-0.00638333	0.0884905	0.269806
F1B-AL41	-0.0487506	-0.0961875	-0.00131365	0.0329315
H12-AL41	0.00168933	-0.0457476	0.0491262	1
H14-AL41	-0.0315857	-0.0790226	0.0158512	0.901713
H15-AL41	0.0855502	0.0381133	0.132987	0
H24-AL41	-0.0319979	-0.0794348	0.015439	0.884208
H26-AL41	0.000843192	-0.0465937	0.0482801	1
H27-AL41	0.087969	0.0405321	0.135406	0
H28-AL41	0.0682973	0.0208604	0.115734	8.2e-06
H30-AL41	-0.034762	-0.0821989	0.0126749	0.722451
H34-AL41	-0.0443601	-0.0917971	0.00307676	0.121556
H36-AL41	0.0665315	0.0190945	0.113968	1.99e-05
HG06-AL41	0.0232973	-0.0241396	0.0707342	0.999777
HG08-AL41	-0.000352966	-0.0477899	0.0470839	1
HG13-AL41	0.0275081	-0.0199289	0.074945	0.989428
JR11-AL41	0.0321217	-0.0153152	0.0795586	0.878591
JR15-AL41	-0.0139184	-0.0613553	0.0335185	1
JR2-F1C-AL41	0.0032921	-0.0441448	0.050729	1
JR5-F1C-AL41	0.173828	0.126391	0.221265	0
JR7-F1C-AL41	0.0776429	0.030206	0.12508	1e-07
JR8-F1A-AL41	0.0843423	0.0369054	0.131779	0
TP1-AL41	0.0159575	-0.0314794	0.0633944	1
TP121B-AL41	0.0240748	-0.0233621	0.0715117	0.999471
TP3-92-AL41	0.00659101	-0.0408459	0.0540279	1
TP4a-AL41	-0.0721154	-0.119552	-0.0246785	1.1e-06
TP51D-AL41	0.046179	-0.00125796	0.0936159	0.0730396
TP7-10F1A2-AL41	0.0658427	0.0184058	0.11328	2.8e-05
TP81B-AL41	0.0311929	-0.016244	0.0786298	0.916699
B2C-AL42	0.188506	0.141069	0.235943	0
C1-AL42	0.0297277	-0.0177092	0.0771646	0.958751
CR12-AL42	0.0163336	-0.0311033	0.0637705	1
CR13-AL42	0.0375484	-0.0098885	0.0849853	0.511853
CR16-AL42	-0.00678519	-0.0542221	0.0406517	1
CR23-AL42	0.00907186	-0.038365	0.0565088	1
CR25-AL42	0.0315562	-0.0158807	0.0789931	0.902895
CR29-AL42	0.0318335	-0.0156034	0.0792704	0.891409
CR46-AL42	0.0730392	0.0256023	0.120476	7e-07
CR59-AL42	0.0104091	-0.0370278	0.057846	1
E1-AL42	0.049612	0.00217505	0.0970489	0.0247558
F1B-AL42	-0.0401922	-0.0876291	0.00724472	0.322351
H12-AL42	0.0102477	-0.0371892	0.0576846	1
H14-AL42	-0.0230273	-0.0704642	0.0244096	0.999838
H15-AL42	0.0941086	0.0466717	0.141545	0
H24-AL42	-0.0234395	-0.0708764	0.0239974	0.999737
H26-AL42	0.00940157	-0.0380353	0.0568385	1
H27-AL42	0.0965274	0.0490905	0.143964	0
H28-AL42	0.0768557	0.0294188	0.124293	1e-07
H30-AL42	-0.0262036	-0.0736405	0.0212333	0.996097
H34-AL42	-0.0358018	-0.0832387	0.0116351	0.646331
H36-AL42	0.0750898	0.0276529	0.122527	2e-07
HG06-AL42	0.0318557	-0.0155812	0.0792926	0.890453
HG08-AL42	0.00820541	-0.0392315	0.0556423	1
HG13-AL42	0.0360664	-0.0113705	0.0835033	0.626225
JR11-AL42	0.0406801	-0.00675683	0.088117	0.29191
JR15-AL42	-0.00536	-0.0527969	0.0420769	1
JR2-F1C-AL42	0.0118505	-0.0355864	0.0592874	1
JR5-F1C-AL42	0.182387	0.13495	0.229824	0
JR7-F1C-AL42	0.0862013	0.0387644	0.133638	0
JR8-F1A-AL42	0.0929007	0.0454637	0.140338	0
TP1-AL42	0.0245158	-0.022921	0.0719528	0.999166
TP121B-AL42	0.0326332	-0.0148037	0.0800701	0.853644
TP3-92-AL42	0.0151494	-0.0322875	0.0625863	1
TP4a-AL42	-0.0635571	-0.110994	-0.0161202	8.38e-05
TP51D-AL42	0.0547373	0.00730042	0.102174	0.003813
TP7-10F1A2-AL42	0.074401	0.0269641	0.121838	3e-07
TP81B-AL42	0.0397512	-0.00768566	0.0871881	0.351307
C1-B2C	-0.158778	-0.206215	-0.111341	0
CR12-B2C	-0.172172	-0.219609	-0.124735	0
CR13-B2C	-0.150957	-0.198394	-0.103521	0
CR16-B2C	-0.195291	-0.242728	-0.147854	0
CR23-B2C	-0.179434	-0.226871	-0.131997	0
CR25-B2C	-0.15695	-0.204386	-0.109513	0
CR29-B2C	-0.156672	-0.204109	-0.109235	0
CR46-B2C	-0.115467	-0.162904	-0.0680297	0
CR59-B2C	-0.178097	-0.225534	-0.13066	0
E1-B2C	-0.138894	-0.186331	-0.091457	0
F1B-B2C	-0.228698	-0.276135	-0.181261	0
H12-B2C	-0.178258	-0.225695	-0.130821	0
H14-B2C	-0.211533	-0.25897	-0.164096	0
H15-B2C	-0.0943973	-0.141834	-0.0469603	0
H24-B2C	-0.211945	-0.259382	-0.164508	0
H26-B2C	-0.179104	-0.226541	-0.131667	0
H27-B2C	-0.0919785	-0.139415	-0.0445416	0
H28-B2C	-0.11165	-0.159087	-0.0642133	0
H30-B2C	-0.214709	-0.262146	-0.167273	0
H34-B2C	-0.224308	-0.271744	-0.176871	0
H36-B2C	-0.113416	-0.160853	-0.0659791	0
HG06-B2C	-0.15665	-0.204087	-0.109213	0
HG08-B2C	-0.1803	-0.227737	-0.132864	0
HG13-B2C	-0.152439	-0.199876	-0.105003	0
JR11-B2C	-0.147826	-0.195263	-0.100389	0
JR15-B2C	-0.193866	-0.241303	-0.146429	0
JR2-F1C-B2C	-0.176655	-0.224092	-0.129218	0
JR5-F1C-B2C	-0.00611923	-0.0535561	0.0413177	1
JR7-F1C-B2C	-0.102305	-0.149741	-0.0548676	0
JR8-F1A-B2C	-0.0956052	-0.143042	-0.0481683	0
TP1-B2C	-0.16399	-0.211427	-0.116553	0
TP121B-B2C	-0.155873	-0.20331	-0.108436	0
TP3-92-B2C	-0.173356	-0.220793	-0.12592	0
TP4a-B2C	-0.252063	-0.2995	-0.204626	0
TP51D-B2C	-0.133769	-0.181205	-0.0863316	0
TP7-10F1A2-B2C	-0.114105	-0.161542	-0.0666679	0
TP81B-B2C	-0.148755	-0.196191	-0.101318	0
CR12-C1	-0.0133941	-0.060831	0.0340428	1
CR13-C1	0.0078207	-0.0396162	0.0552576	1
CR16-C1	-0.0365129	-0.0839498	0.010924	0.591918
CR23-C1	-0.0206558	-0.0680927	0.0267811	0.999994
CR25-C1	0.00182854	-0.0456084	0.0492654	1
CR29-C1	0.00210581	-0.0453311	0.0495427	1
CR46-C1	0.0433115	-0.00412539	0.0907484	0.159493
CR59-C1	-0.0193186	-0.0667555	0.0281183	0.999999
E1-C1	0.0198842	-0.0275527	0.0673212	0.999998
F1B-C1	-0.0699199	-0.117357	-0.022483	3.6e-06
H12-C1	-0.01948	-0.0669169	0.0279569	0.999999
H14-C1	-0.052755	-0.100192	-0.00531814	0.0081283
H15-C1	0.0643809	0.016944	0.111818	5.67e-05
H24-C1	-0.0531672	-0.100604	-0.0057303	0.0069678
H26-C1	-0.0203261	-0.067763	0.0271108	0.999996
H27-C1	0.0667997	0.0193628	0.114237	1.74e-05
H28-C1	0.047128	-0.000308933	0.0945649	0.0549835
H30-C1	-0.0559313	-0.103368	-0.00849444	0.0023713
H34-C1	-0.0655295	-0.112966	-0.0180926	3.26e-05
H36-C1	0.0453621	-0.00207479	0.092799	0.0923494
HG06-C1	0.00212801	-0.0453089	0.0495649	1
HG08-C1	-0.0215223	-0.0689592	0.0259146	0.999977
HG13-C1	0.00633872	-0.0410982	0.0537756	1
JR11-C1	0.0109524	-0.0364845	0.0583893	1
JR15-C1	-0.0350877	-0.0825246	0.0123492	0.699214
JR2-F1C-C1	-0.0178772	-0.0653141	0.0295597	1
JR5-F1C-C1	0.152659	0.105222	0.200096	0
JR7-F1C-C1	0.0564736	0.00903669	0.103911	0.0019025
JR8-F1A-C1	0.0631729	0.015736	0.11061	0.0001004
TP1-C1	-0.00521185	-0.0526488	0.042225	1
TP121B-C1	0.00290547	-0.0445314	0.0503424	1
TP3-92-C1	-0.0145783	-0.0620152	0.0328586	1
TP4a-C1	-0.0932848	-0.140722	-0.0458479	0
TP51D-C1	0.0250096	-0.0224273	0.0724465	0.998648
TP7-10F1A2-C1	0.0446734	-0.00276356	0.0921103	0.111726
TP81B-C1	0.0100235	-0.0374134	0.0574604	1
CR13-CR12	0.0212148	-0.0262221	0.0686517	0.999985
CR16-CR12	-0.0231188	-0.0705557	0.0243181	0.999819
CR23-CR12	-0.00726178	-0.0546987	0.0401751	1
CR25-CR12	0.0152226	-0.0322143	0.0626595	1
CR29-CR12	0.0154999	-0.031937	0.0629368	1
CR46-CR12	0.0567056	0.00926867	0.104142	0.0017299
CR59-CR12	-0.00592453	-0.0533614	0.0415124	1
E1-CR12	0.0332783	-0.0141586	0.0807152	0.818285
F1B-CR12	-0.0565258	-0.103963	-0.00908892	0.0018622
H12-CR12	-0.00608593	-0.0535228	0.041351	1
H14-CR12	-0.039361	-0.0867979	0.00807592	0.377992
H15-CR12	0.0777749	0.030338	0.125212	0
H24-CR12	-0.0397731	-0.08721	0.00766376	0.349838
H26-CR12	-0.00693208	-0.054369	0.0405048	1
H27-CR12	0.0801937	0.0327568	0.127631	0
H28-CR12	0.060522	0.0130851	0.107959	0.0003371
H30-CR12	-0.0425373	-0.0899742	0.00489963	0.192792
H34-CR12	-0.0521354	-0.0995723	-0.00469851	0.0102118
H36-CR12	0.0587562	0.0113193	0.106193	0.0007303
HG06-CR12	0.0155221	-0.0319148	0.062959	1
HG08-CR12	-0.00812823	-0.0555651	0.0393087	1
HG13-CR12	0.0197328	-0.0277041	0.0671697	0.999999
JR11-CR12	0.0243464	-0.0230905	0.0717833	0.999298
JR15-CR12	-0.0216936	-0.0691305	0.0257433	0.999971
JR2-F1C-CR12	-0.00448317	-0.0519201	0.0429537	1
JR5-F1C-CR12	0.166053	0.118616	0.21349	0
JR7-F1C-CR12	0.0698677	0.0224308	0.117305	3.7e-06
JR8-F1A-CR12	0.076567	0.0291301	0.124004	1e-07
TP1-CR12	0.00818221	-0.0392547	0.0556191	1
TP121B-CR12	0.0162995	-0.0311374	0.0637364	1
TP3-92-CR12	-0.00118425	-0.0486212	0.0462526	1
TP4a-CR12	-0.0798907	-0.127328	-0.0324538	0
TP51D-CR12	0.0384037	-0.00903323	0.0858406	0.447035
TP7-10F1A2-CR12	0.0580674	0.0106305	0.105504	0.0009799
TP81B-CR12	0.0234176	-0.0240193	0.0708545	0.999744
CR16-CR13	-0.0443336	-0.0917705	0.00310331	0.12242
CR23-CR13	-0.0284765	-0.0759134	0.0189604	0.97991
CR25-CR13	-0.00599216	-0.0534291	0.0414447	1
CR29-CR13	-0.00571488	-0.0531518	0.041722	1
CR46-CR13	0.0354908	-0.0119461	0.0829277	0.669642
CR59-CR13	-0.0271393	-0.0745762	0.0202976	0.991895
E1-CR13	0.0120635	-0.0353733	0.0595005	1
F1B-CR13	-0.0777406	-0.125177	-0.0303037	1e-07
H12-CR13	-0.0273007	-0.0747376	0.0201362	0.990882
H14-CR13	-0.0605757	-0.108013	-0.0131388	0.0003291
H15-CR13	0.0565602	0.00912329	0.103997	0.0018362
H24-CR13	-0.0609879	-0.108425	-0.013551	0.0002737
H26-CR13	-0.0281468	-0.0755837	0.0192901	0.983712
H27-CR13	0.058979	0.0115421	0.106416	0.0006634
H28-CR13	0.0393073	-0.00812963	0.0867442	0.381737
H30-CR13	-0.063752	-0.111189	-0.0163151	7.65e-05
H34-CR13	-0.0733502	-0.120787	-0.0259133	6e-07
H36-CR13	0.0375414	-0.00989548	0.0849783	0.512389
HG06-CR13	-0.00569269	-0.0531296	0.0417442	1
HG08-CR13	-0.029343	-0.0767799	0.0180939	0.966523
HG13-CR13	-0.00148197	-0.0489189	0.0459549	1
JR11-CR13	0.00313167	-0.0443052	0.0505686	1
JR15-CR13	-0.0429084	-0.0903453	0.00452851	0.176251
JR2-F1C-CR13	-0.0256979	-0.0731348	0.021739	0.997463
JR5-F1C-CR13	0.144838	0.0974013	0.192275	0
JR7-F1C-CR13	0.0486529	0.001216	0.0960898	0.033995
JR8-F1A-CR13	0.0553522	0.00791534	0.102789	0.0029908
TP1-CR13	-0.0130326	-0.0604695	0.0344044	1
TP121B-CR13	-0.00491522	-0.0523521	0.0425217	1
TP3-92-CR13	-0.022399	-0.0698359	0.0250379	0.999925
TP4a-CR13	-0.101106	-0.148542	-0.0536686	0
TP51D-CR13	0.0171889	-0.030248	0.0646258	1
TP7-10F1A2-CR13	0.0368527	-0.0105842	0.0842896	0.565631
TP81B-CR13	0.00220284	-0.0452341	0.0496397	1
CR23-CR16	0.0158571	-0.0315798	0.063294	1
CR25-CR16	0.0383414	-0.00909547	0.0857783	0.451672
CR29-CR16	0.0386187	-0.00881819	0.0860556	0.43114
CR46-CR16	0.0798244	0.0323875	0.127261	0
CR59-CR16	0.0171943	-0.0302426	0.0646312	1
E1-CR16	0.0563972	0.00896024	0.103834	0.0019628
F1B-CR16	-0.033407	-0.0808439	0.0140299	0.810736
H12-CR16	0.0170329	-0.030404	0.0644698	1
H14-CR16	-0.0162421	-0.0636791	0.0311948	1
H15-CR16	0.100894	0.0534569	0.148331	0
H24-CR16	-0.0166543	-0.0640912	0.0307826	1
H26-CR16	0.0161868	-0.0312501	0.0636237	1
H27-CR16	0.103313	0.0558757	0.150749	0
H28-CR16	0.0836409	0.036204	0.131078	0
H30-CR16	-0.0194184	-0.0668553	0.0280185	0.999999
H34-CR16	-0.0290166	-0.0764535	0.0184203	0.972195
H36-CR16	0.081875	0.0344381	0.129312	0
HG06-CR16	0.0386409	-0.008796	0.0860778	0.429511
HG08-CR16	0.0149906	-0.0324463	0.0624275	1
HG13-CR16	0.0428516	-0.00458528	0.0902885	0.178712
JR11-CR16	0.0474653	2.83598e-05	0.0949022	0.0495627
JR15-CR16	0.0014252	-0.0460117	0.0488621	1
JR2-F1C-CR16	0.0186357	-0.0288012	0.0660726	1
JR5-F1C-CR16	0.189172	0.141735	0.236609	0
JR7-F1C-CR16	0.0929865	0.0455496	0.140423	0
JR8-F1A-CR16	0.0996858	0.0522489	0.147123	0
TP1-CR16	0.031301	-0.0161359	0.0787379	0.912737
TP121B-CR16	0.0394184	-0.00801853	0.0868553	0.374009
TP3-92-CR16	0.0219346	-0.0255023	0.0693715	0.999959
TP4a-CR16	-0.0567719	-0.104209	-0.00933498	0.0016833
TP51D-CR16	0.0615225	0.0140856	0.108959	0.0002149
TP7-10F1A2-CR16	0.0811863	0.0337493	0.128623	0
TP81B-CR16	0.0465364	-0.000900469	0.0939733	0.0657231
CR25-CR23	0.0224844	-0.0249525	0.0699213	0.999917
CR29-CR23	0.0227617	-0.0246752	0.0701986	0.999882
CR46-CR23	0.0639674	0.0165304	0.111404	6.91e-05
CR59-CR23	0.00133725	-0.0460996	0.0487742	1
E1-CR23	0.0405401	-0.00689681	0.087977	0.300466
F1B-CR23	-0.049264	-0.0967009	-0.00182714	0.0278099
H12-CR23	0.00117585	-0.0462611	0.0486128	1
H14-CR23	-0.0320992	-0.0795361	0.0153377	0.879624
H15-CR23	0.0850367	0.0375998	0.132474	0
H24-CR23	-0.0325114	-0.0799483	0.0149255	0.859838
H26-CR23	0.000329703	-0.0471072	0.0477666	1
H27-CR23	0.0874555	0.0400186	0.134892	0
H28-CR23	0.0677838	0.0203469	0.115221	1.06e-05
H30-CR23	-0.0352755	-0.0827124	0.0121614	0.685539
H34-CR23	-0.0448736	-0.0923105	0.00256327	0.105781
H36-CR23	0.066018	0.0185811	0.113455	2.57e-05
HG06-CR23	0.0227839	-0.024653	0.0702208	0.999879
HG08-CR23	-0.000866455	-0.0483034	0.0465704	1
HG13-CR23	0.0269946	-0.0204423	0.0744315	0.992722
JR11-CR23	0.0316082	-0.0158287	0.0790451	0.900805
JR15-CR23	-0.0144319	-0.0618688	0.033005	1
JR2-F1C-CR23	0.00277861	-0.0446583	0.0502155	1
JR5-F1C-CR23	0.173315	0.125878	0.220752	0
JR7-F1C-CR23	0.0771294	0.0296925	0.124566	1e-07
JR8-F1A-CR23	0.0838288	0.0363919	0.131266	0
TP1-CR23	0.015444	-0.0319929	0.0628809	1
TP121B-CR23	0.0235613	-0.0238756	0.0709982	0.999698
TP3-92-CR23	0.00607753	-0.0413594	0.0535144	1
TP4a-CR23	-0.0726289	-0.120066	-0.025192	8e-07
TP51D-CR23	0.0456655	-0.00177145	0.0931024	0.0847369
TP7-10F1A2-CR23	0.0653292	0.0178923	0.112766	3.59e-05
TP81B-CR23	0.0306794	-0.0167575	0.0781163	0.933843
CR29-CR25	0.000277275	-0.0471596	0.0477142	1
CR46-CR25	0.041483	-0.00595393	0.0889199	0.245726
CR59-CR25	-0.0211471	-0.068584	0.0262898	0.999987
E1-CR25	0.0180557	-0.0293812	0.0654926	1
F1B-CR25	-0.0717484	-0.119185	-0.0243115	1.4e-06
H12-CR25	-0.0213085	-0.0687454	0.0261284	0.999983
H14-CR25	-0.0545836	-0.102021	-0.00714668	0.0040493
H15-CR25	0.0625524	0.0151154	0.109989	0.000134
H24-CR25	-0.0549957	-0.102433	-0.00755884	0.0034446
H26-CR25	-0.0221547	-0.0695916	0.0252822	0.999946
H27-CR25	0.0649711	0.0175342	0.112408	4.27e-05
H28-CR25	0.0452994	-0.00213747	0.0927363	0.0939906
H30-CR25	-0.0577599	-0.105197	-0.010323	0.0011157
H34-CR25	-0.067358	-0.114795	-0.0199211	1.32e-05
H36-CR25	0.0435336	-0.00390332	0.0909705	0.150789
HG06-CR25	0.000299472	-0.0471374	0.0477364	1
HG08-CR25	-0.0233508	-0.0707877	0.0240861	0.999762
HG13-CR25	0.00451019	-0.0429267	0.0519471	1
JR11-CR25	0.00912383	-0.0383131	0.0565607	1
JR15-CR25	-0.0369162	-0.0843531	0.0105207	0.560705
JR2-F1C-CR25	-0.0197058	-0.0671427	0.0277311	0.999999
JR5-F1C-CR25	0.15083	0.103393	0.198267	0
JR7-F1C-CR25	0.0546451	0.00720816	0.102082	0.0039532
JR8-F1A-CR25	0.0613444	0.0139075	0.108781	0.000233
TP1-CR25	-0.00704039	-0.0544773	0.0403965	1
TP121B-CR25	0.00107694	-0.04636	0.0485138	1
TP3-92-CR25	-0.0164069	-0.0638438	0.03103	1
TP4a-CR25	-0.0951133	-0.14255	-0.0476764	0
TP51D-CR25	0.0231811	-0.0242558	0.070618	0.999805
TP7-10F1A2-CR25	0.0428448	-0.00459209	0.0902817	0.179009
TP81B-CR25	0.008195	-0.0392419	0.0556319	1
CR46-CR29	0.0412057	-0.0062312	0.0886426	0.26111
CR59-CR29	-0.0214244	-0.0688613	0.0260125	0.99998
E1-CR29	0.0177784	-0.0296585	0.0652153	1
F1B-CR29	-0.0720257	-0.119463	-0.0245888	1.2e-06
H12-CR29	-0.0215858	-0.0690227	0.0258511	0.999975
H14-CR29	-0.0548609	-0.102298	-0.00742395	0.0036325
H15-CR29	0.0622751	0.0148382	0.109712	0.0001523
H24-CR29	-0.055273	-0.10271	-0.00783611	0.0030865
H26-CR29	-0.0224319	-0.0698689	0.025005	0.999922
H27-CR29	0.0646939	0.017257	0.112131	4.88e-05
H28-CR29	0.0450222	-0.00241474	0.0924591	0.101539
H30-CR29	-0.0580372	-0.105474	-0.0106002	0.0009925
H34-CR29	-0.0676353	-0.115072	-0.0201984	1.15e-05
H36-CR29	0.0432563	-0.0041806	0.0906932	0.161715
HG06-CR29	2.21969e-05	-0.0474147	0.0474591	1
HG08-CR29	-0.0236281	-0.071065	0.0238088	0.999675
HG13-CR29	0.00423291	-0.043204	0.0516698	1
JR11-CR29	0.00884655	-0.0385904	0.0562835	1
JR15-CR29	-0.0371935	-0.0846304	0.0102434	0.539234
JR2-F1C-CR29	-0.019983	-0.06742	0.0274539	0.999998
JR5-F1C-CR29	0.150553	0.103116	0.19799	0
JR7-F1C-CR29	0.0543678	0.00693088	0.101805	0.0044042
JR8-F1A-CR29	0.0610671	0.0136302	0.108504	0.0002641
TP1-CR29	-0.00731767	-0.0547546	0.0401192	1
TP121B-CR29	0.000799662	-0.0466372	0.0482366	1
TP3-92-CR29	-0.0166841	-0.064121	0.0307528	1
TP4a-CR29	-0.0953906	-0.142827	-0.0479537	0
TP51D-CR29	0.0229038	-0.0245331	0.0703407	0.99986
TP7-10F1A2-CR29	0.0425675	-0.00486937	0.0900044	0.191403
TP81B-CR29	0.00791772	-0.0395192	0.0553546	1
CR59-CR46	-0.0626301	-0.110067	-0.0151932	0.0001293
E1-CR46	-0.0234273	-0.0708642	0.0240096	0.999741
F1B-CR46	-0.113231	-0.160668	-0.0657945	0
H12-CR46	-0.0627915	-0.110228	-0.0153546	0.00012
H14-CR46	-0.0960666	-0.143504	-0.0486297	0
H15-CR46	0.0210694	-0.0263675	0.0685063	0.999988
H24-CR46	-0.0964787	-0.143916	-0.0490418	0
H26-CR46	-0.0636377	-0.111075	-0.0162007	8.07e-05
H27-CR46	0.0234882	-0.0239487	0.0709251	0.999722
H28-CR46	0.00381646	-0.0436204	0.0512534	1
H30-CR46	-0.0992428	-0.14668	-0.0518059	0
H34-CR46	-0.108841	-0.156278	-0.0614041	0
H36-CR46	0.00205061	-0.0453863	0.0494875	1
HG06-CR46	-0.0411835	-0.0886204	0.0062534	0.262368
HG08-CR46	-0.0648338	-0.112271	-0.0173969	4.56e-05
HG13-CR46	-0.0369728	-0.0844097	0.0104641	0.556324
JR11-CR46	-0.0323592	-0.079796	0.0150778	0.867357
JR15-CR46	-0.0783992	-0.125836	-0.0309623	0
JR2-F1C-CR46	-0.0611888	-0.108626	-0.0137518	0.00025
JR5-F1C-CR46	0.109347	0.0619105	0.156784	0
JR7-F1C-CR46	0.0131621	-0.0342748	0.060599	1
JR8-F1A-CR46	0.0198614	-0.0275755	0.0672983	0.999998
TP1-CR46	-0.0485234	-0.0959603	-0.00108646	0.0354525
TP121B-CR46	-0.040406	-0.0878429	0.00703086	0.308794
TP3-92-CR46	-0.0578898	-0.105327	-0.0104529	0.0010563
TP4a-CR46	-0.136596	-0.184033	-0.0891594	0
TP51D-CR46	-0.0183019	-0.0657388	0.029135	1
TP7-10F1A2-CR46	0.00136184	-0.0460751	0.0487987	1
TP81B-CR46	-0.033288	-0.0807249	0.0141489	0.817724
E1-CR59	0.0392028	-0.00823407	0.0866397	0.389068
F1B-CR59	-0.0506013	-0.0980382	-0.00316439	0.0176456
H12-CR59	-0.000161406	-0.0475983	0.0472755	1
H14-CR59	-0.0334364	-0.0808734	0.0140005	0.808985
H15-CR59	0.0836995	0.0362626	0.131136	0
H24-CR59	-0.0338486	-0.0812855	0.0135883	0.783648
H26-CR59	-0.00100755	-0.0484445	0.0464294	1
H27-CR59	0.0861183	0.0386814	0.133555	0
H28-CR59	0.0664466	0.0190097	0.113883	2.08e-05
H30-CR59	-0.0366127	-0.0840497	0.0108242	0.584202
H34-CR59	-0.0462109	-0.0936478	0.00122602	0.0723592
H36-CR59	0.0646807	0.0172438	0.112118	4.91e-05
HG06-CR59	0.0214466	-0.0259903	0.0688835	0.999979
HG08-CR59	-0.00220371	-0.0496406	0.0452332	1
HG13-CR59	0.0256573	-0.0217796	0.0730942	0.997552
JR11-CR59	0.030271	-0.0171659	0.0777079	0.94558
JR15-CR59	-0.0157691	-0.063206	0.0316678	1
JR2-F1C-CR59	0.00144136	-0.0459956	0.0488783	1
JR5-F1C-CR59	0.171978	0.124541	0.219414	0
JR7-F1C-CR59	0.0757922	0.0283553	0.123229	1e-07
JR8-F1A-CR59	0.0824915	0.0350546	0.129928	0
TP1-CR59	0.0141067	-0.0333302	0.0615436	1
TP121B-CR59	0.0222241	-0.0252128	0.069661	0.99994
TP3-92-CR59	0.00474027	-0.0426966	0.0521772	1
TP4a-CR59	-0.0739662	-0.121403	-0.0265293	4e-07
TP51D-CR59	0.0443282	-0.0031087	0.0917651	0.122596
TP7-10F1A2-CR59	0.0639919	0.016555	0.111429	6.83e-05
TP81B-CR59	0.0293421	-0.0180948	0.076779	0.966539
F1B-E1	-0.0898041	-0.137241	-0.0423672	0
H12-E1	-0.0393642	-0.0868011	0.00807266	0.377765
H14-E1	-0.0726393	-0.120076	-0.0252024	8e-07
H15-E1	0.0444966	-0.00294027	0.0919335	0.117191
H24-E1	-0.0730515	-0.120488	-0.0256145	7e-07
H26-E1	-0.0402104	-0.0876473	0.00722652	0.321184
H27-E1	0.0469154	-0.000521474	0.0943523	0.058655
H28-E1	0.0272437	-0.0201932	0.0746806	0.991251
H30-E1	-0.0758156	-0.123253	-0.0283787	1e-07
H34-E1	-0.0854137	-0.132851	-0.0379768	0
H36-E1	0.0254779	-0.021959	0.0729148	0.997914
HG06-E1	-0.0177562	-0.0651931	0.0296807	1
HG08-E1	-0.0414065	-0.0888435	0.00603036	0.249906
HG13-E1	-0.0135455	-0.0609824	0.0338914	1
JR11-E1	-0.00893188	-0.0563688	0.038505	1
JR15-E1	-0.0549719	-0.102409	-0.00753504	0.0034771
JR2-F1C-E1	-0.0377615	-0.0851984	0.00967543	0.495515
JR5-F1C-E1	0.132775	0.0853378	0.180212	0
JR7-F1C-E1	0.0365893	-0.0108475	0.0840263	0.586011
JR8-F1A-E1	0.0432887	-0.00414821	0.0907256	0.160409
TP1-E1	-0.0250961	-0.072533	0.0223408	0.998532
TP121B-E1	-0.0169788	-0.0644157	0.0304581	1
TP3-92-E1	-0.0344626	-0.0818995	0.0129743	0.743208
TP4a-E1	-0.113169	-0.160606	-0.0657321	0
TP51D-E1	0.00512537	-0.0423115	0.0525623	1
TP7-10F1A2-E1	0.0247891	-0.0226478	0.072226	0.998907
TP81B-E1	-0.00986071	-0.0572976	0.0375762	1
H12-F1B	0.0504399	0.00300299	0.0978768	0.0186621
H14-F1B	0.0171648	-0.0302721	0.0646017	1
H15-F1B	0.134301	0.0868639	0.181738	0
H24-F1B	0.0167527	-0.0306842	0.0641896	1
H26-F1B	0.0495937	0.00215684	0.0970307	0.0249078
H27-F1B	0.13672	0.0892827	0.184156	0
H28-F1B	0.117048	0.069611	0.164485	0
H30-F1B	0.0139886	-0.0334484	0.0614255	1
H34-F1B	0.00439041	-0.0430465	0.0518273	1
H36-F1B	0.115282	0.0678451	0.162719	0
HG06-F1B	0.0720479	0.024611	0.119485	1.2e-06
HG08-F1B	0.0483976	0.000960685	0.0958345	0.0369201
HG13-F1B	0.0762586	0.0288217	0.123696	1e-07
JR11-F1B	0.0808723	0.0334354	0.128309	0
JR15-F1B	0.0348322	-0.0126047	0.0822691	0.717499
JR2-F1C-F1B	0.0520427	0.00460575	0.0994796	0.0105629
JR5-F1C-F1B	0.222579	0.175142	0.270016	0
JR7-F1C-F1B	0.126393	0.0789566	0.17383	0
JR8-F1A-F1B	0.133093	0.0856559	0.18053	0
TP1-F1B	0.064708	0.0172711	0.112145	4.85e-05
TP121B-F1B	0.0728254	0.0253885	0.120262	8e-07
TP3-92-F1B	0.0553416	0.00790466	0.102778	0.0030035
TP4a-F1B	-0.0233649	-0.0708018	0.024072	0.999759
TP51D-F1B	0.0949295	0.0474926	0.142366	0
TP7-10F1A2-F1B	0.114593	0.0671563	0.16203	0
TP81B-F1B	0.0799434	0.0325065	0.12738	0
H14-H12	-0.0332751	-0.080712	0.0141619	0.818475
H15-H12	0.0838609	0.036424	0.131298	0
H24-H12	-0.0336872	-0.0811241	0.0137497	0.793754
H26-H12	-0.000846143	-0.0482831	0.0465908	1
H27-H12	0.0862797	0.0388428	0.133717	0
H28-H12	0.066608	0.0191711	0.114045	1.92e-05
H30-H12	-0.0364513	-0.0838882	0.0109856	0.596669
H34-H12	-0.0460495	-0.0934864	0.00138743	0.0758531
H36-H12	0.0648421	0.0174052	0.112279	4.55e-05
HG06-H12	0.021608	-0.0258289	0.0690449	0.999974
HG08-H12	-0.0020423	-0.0494792	0.0453946	1
HG13-H12	0.0258187	-0.0216182	0.0732556	0.997181
JR11-H12	0.0304324	-0.0170045	0.0778693	0.941136
JR15-H12	-0.0156077	-0.0630446	0.0318292	1
JR2-F1C-H12	0.00160276	-0.0458341	0.0490397	1
JR5-F1C-H12	0.172139	0.124702	0.219576	0
JR7-F1C-H12	0.0759536	0.0285167	0.12339	1e-07
JR8-F1A-H12	0.0826529	0.035216	0.13009	0
TP1-H12	0.0142681	-0.0331688	0.061705	1
TP121B-H12	0.0223855	-0.0250514	0.0698224	0.999927
TP3-92-H12	0.00490168	-0.0425352	0.0523386	1
TP4a-H12	-0.0738048	-0.121242	-0.0263679	4e-07
TP51D-H12	0.0444896	-0.00294729	0.0919265	0.117412
TP7-10F1A2-H12	0.0641533	0.0167164	0.11159	6.32e-05
TP81B-H12	0.0295035	-0.0179334	0.0769404	0.963428
H15-H14	0.117136	0.069699	0.164573	0
H24-H14	-0.000412162	-0.0478491	0.0470247	1
H26-H14	0.0324289	-0.015008	0.0798658	0.863942
H27-H14	0.119555	0.0721178	0.166992	0
H28-H14	0.099883	0.0524461	0.14732	0
H30-H14	-0.0031763	-0.0506132	0.0442606	1
H34-H14	-0.0127744	-0.0602113	0.0346625	1
H36-H14	0.0981172	0.0506803	0.145554	0
HG06-H14	0.0548831	0.00744615	0.10232	0.0036009
HG08-H14	0.0312328	-0.0162042	0.0786697	0.915253
HG13-H14	0.0590938	0.0116569	0.106531	0.0006313
JR11-H14	0.0637074	0.0162705	0.111144	7.81e-05
JR15-H14	0.0176673	-0.0297696	0.0651042	1
JR2-F1C-H14	0.0348778	-0.0125591	0.0823147	0.714263
JR5-F1C-H14	0.205414	0.157977	0.252851	0
JR7-F1C-H14	0.109229	0.0617917	0.156666	0
JR8-F1A-H14	0.115928	0.0684911	0.163365	0
TP1-H14	0.0475432	0.000106284	0.0949801	0.0483782
TP121B-H14	0.0556605	0.00822361	0.103097	0.0026442
TP3-92-H14	0.0381767	-0.00926018	0.0856136	0.464012
TP4a-H14	-0.0405297	-0.0879666	0.00690717	0.301104
TP51D-H14	0.0777647	0.0303278	0.125202	1e-07
TP7-10F1A2-H14	0.0974284	0.0499915	0.144865	0
TP81B-H14	0.0627786	0.0153417	0.110215	0.0001207
H24-H15	-0.117548	-0.164985	-0.0701112	0
H26-H15	-0.084707	-0.132144	-0.0372701	0
H27-H15	0.00241879	-0.0450181	0.0498557	1
H28-H15	-0.0172529	-0.0646898	0.030184	1
H30-H15	-0.120312	-0.167749	-0.0728753	0
H34-H15	-0.12991	-0.177347	-0.0824735	0
H36-H15	-0.0190188	-0.0664557	0.0284181	1
HG06-H15	-0.0622529	-0.10969	-0.014816	0.0001539
HG08-H15	-0.0859032	-0.13334	-0.0384663	0
HG13-H15	-0.0580422	-0.105479	-0.0106053	0.0009904
JR11-H15	-0.0534285	-0.100865	-0.00599162	0.0063137
JR15-H15	-0.0994686	-0.146905	-0.0520317	0
JR2-F1C-H15	-0.0822581	-0.129695	-0.0348212	0
JR5-F1C-H15	0.088278	0.0408411	0.135715	0
JR7-F1C-H15	-0.00790729	-0.0553442	0.0395296	1
JR8-F1A-H15	-0.00120794	-0.0486449	0.046229	1
TP1-H15	-0.0695927	-0.11703	-0.0221558	4.2e-06
TP121B-H15	-0.0614754	-0.108912	-0.0140385	0.0002196
TP3-92-H15	-0.0789592	-0.126396	-0.0315223	0
TP4a-H15	-0.157666	-0.205103	-0.110229	0
TP51D-H15	-0.0393713	-0.0868082	0.00806563	0.377277
TP7-10F1A2-H15	-0.0197075	-0.0671444	0.0277294	0.999999
TP81B-H15	-0.0543573	-0.101794	-0.00692044	0.0044221
H26-H24	0.0328411	-0.0145958	0.080278	0.842714
H27-H24	0.119967	0.07253	0.167404	0
H28-H24	0.100295	0.0528583	0.147732	0
H30-H24	-0.00276414	-0.050201	0.0446728	1
H34-H24	-0.0123623	-0.0597992	0.0350746	1
H36-H24	0.0985293	0.0510924	0.145966	0
HG06-H24	0.0552952	0.00785831	0.102732	0.0030594
HG08-H24	0.0316449	-0.015792	0.0790818	0.899312
HG13-H24	0.0595059	0.012069	0.106943	0.0005277
JR11-H24	0.0641196	0.0166827	0.111556	6.42e-05
JR15-H24	0.0180795	-0.0293574	0.0655164	1
JR2-F1C-H24	0.03529	-0.0121469	0.0827269	0.684477
JR5-F1C-H24	0.205826	0.158389	0.253263	0
JR7-F1C-H24	0.109641	0.0622039	0.157078	0
JR8-F1A-H24	0.11634	0.0689032	0.163777	0
TP1-H24	0.0479554	0.000518446	0.0953923	0.0425131
TP121B-H24	0.0560727	0.00863577	0.10351	0.0022396
TP3-92-H24	0.0385889	-0.00884802	0.0860258	0.433333
TP4a-H24	-0.0401176	-0.0875545	0.00731933	0.327157
TP51D-H24	0.0781768	0.0307399	0.125614	0
TP7-10F1A2-H24	0.0978405	0.0504037	0.145277	0
TP81B-H24	0.0631907	0.0157538	0.110628	9.96e-05
H27-H26	0.0871258	0.0396889	0.134563	0
H28-H26	0.0674541	0.0200172	0.114891	1.26e-05
H30-H26	-0.0356052	-0.0830421	0.0118317	0.661112
H34-H26	-0.0452033	-0.0926402	0.00223357	0.096553
H36-H26	0.0656883	0.0182513	0.113125	3.02e-05
HG06-H26	0.0224541	-0.0249828	0.0698911	0.99992
HG08-H26	-0.00119616	-0.0486331	0.0462407	1
HG13-H26	0.0266649	-0.020772	0.0741018	0.994346
JR11-H26	0.0312785	-0.0161584	0.0787154	0.913573
JR15-H26	-0.0147616	-0.0621985	0.0326753	1
JR2-F1C-H26	0.00244891	-0.044988	0.0498858	1
JR5-F1C-H26	0.172985	0.125548	0.220422	0
JR7-F1C-H26	0.0767997	0.0293628	0.124237	1e-07
JR8-F1A-H26	0.0834991	0.0360622	0.130936	0
TP1-H26	0.0151143	-0.0323226	0.0625512	1
TP121B-H26	0.0232316	-0.0242053	0.0706685	0.999793
TP3-92-H26	0.00574782	-0.0416891	0.0531847	1
TP4a-H26	-0.0729586	-0.120396	-0.0255217	7e-07
TP51D-H26	0.0453358	-0.00210115	0.0927727	0.0930368
TP7-10F1A2-H26	0.0649995	0.0175626	0.112436	4.21e-05
TP81B-H26	0.0303497	-0.0170872	0.0777866	0.943444
H28-H27	-0.0196717	-0.0671086	0.0277652	0.999999
H30-H27	-0.122731	-0.170168	-0.0752941	0
H34-H27	-0.132329	-0.179766	-0.0848922	0
H36-H27	-0.0214376	-0.0688745	0.0259993	0.99998
HG06-H27	-0.0646717	-0.112109	-0.0172348	4.93e-05
HG08-H27	-0.088322	-0.135759	-0.0408851	0
HG13-H27	-0.0604609	-0.107898	-0.013024	0.0003464
JR11-H27	-0.0558473	-0.103284	-0.00841041	0.002453
JR15-H27	-0.101887	-0.149324	-0.0544505	0
JR2-F1C-H27	-0.0846769	-0.132114	-0.03724	0
JR5-F1C-H27	0.0858592	0.0384223	0.133296	0
JR7-F1C-H27	-0.0103261	-0.057763	0.0371108	1
JR8-F1A-H27	-0.00362673	-0.0510636	0.0438102	1
TP1-H27	-0.0720115	-0.119448	-0.0245746	1.2e-06
TP121B-H27	-0.0638942	-0.111331	-0.0164573	7.15e-05
TP3-92-H27	-0.081378	-0.128815	-0.0339411	0
TP4a-H27	-0.160084	-0.207521	-0.112648	0
TP51D-H27	-0.0417901	-0.089227	0.00564684	0.229397
TP7-10F1A2-H27	-0.0221263	-0.0695632	0.0253106	0.999948
TP81B-H27	-0.0567761	-0.104213	-0.00933924	0.0016804
H30-H28	-0.103059	-0.150496	-0.0556224	0
H34-H28	-0.112657	-0.160094	-0.0652205	0
H36-H28	-0.00176585	-0.0492028	0.0456711	1
HG06-H28	-0.045	-0.0924369	0.00243694	0.102164
HG08-H28	-0.0686503	-0.116087	-0.0212134	6.9e-06
HG13-H28	-0.0407892	-0.0882262	0.00664766	0.285339
JR11-H28	-0.0361756	-0.0836125	0.0112613	0.617873
JR15-H28	-0.0822157	-0.129653	-0.0347788	0
JR2-F1C-H28	-0.0650052	-0.112442	-0.0175683	4.2e-05
JR5-F1C-H28	0.105531	0.058094	0.152968	0
JR7-F1C-H28	0.00934563	-0.0380913	0.0567825	1
JR8-F1A-H28	0.016045	-0.0313919	0.0634819	1
TP1-H28	-0.0523398	-0.0997767	-0.00490292	0.0094756
TP121B-H28	-0.0442225	-0.0916594	0.00321441	0.126087
TP3-92-H28	-0.0617063	-0.109143	-0.0142694	0.0001977
TP4a-H28	-0.140413	-0.18785	-0.0929758	0
TP51D-H28	-0.0221184	-0.0695553	0.0253185	0.999948
TP7-10F1A2-H28	-0.00245462	-0.0498915	0.0449823	1
TP81B-H28	-0.0371044	-0.0845413	0.0103325	0.546128
H34-H30	-0.00959813	-0.057035	0.0378388	1
H36-H30	0.101293	0.0538566	0.14873	0
HG06-H30	0.0580594	0.0106224	0.105496	0.0009832
HG08-H30	0.034409	-0.0130279	0.0818459	0.746851
HG13-H30	0.0622701	0.0148332	0.109707	0.0001527
JR11-H30	0.0668837	0.0194468	0.114321	1.67e-05
JR15-H30	0.0208436	-0.0265933	0.0682805	0.999992
JR2-F1C-H30	0.0380541	-0.0093828	0.085491	0.47326
JR5-F1C-H30	0.20859	0.161153	0.256027	0
JR7-F1C-H30	0.112405	0.064968	0.159842	0
JR8-F1A-H30	0.119104	0.0716674	0.166541	0
TP1-H30	0.0507195	0.00328258	0.0981564	0.0169333
TP121B-H30	0.0588368	0.0113999	0.106274	0.0007054
TP3-92-H30	0.041353	-0.00608388	0.0887899	0.252861
TP4a-H30	-0.0373534	-0.0847904	0.0100835	0.526875
TP51D-H30	0.080941	0.0335041	0.128378	0
TP7-10F1A2-H30	0.100605	0.0531678	0.148042	0
TP81B-H30	0.0659549	0.018518	0.113392	2.65e-05
H36-H34	0.110892	0.0634547	0.158328	0
HG06-H34	0.0676575	0.0202206	0.115094	1.14e-05
HG08-H34	0.0440072	-0.00342973	0.0914441	0.133442
HG13-H34	0.0718682	0.0244313	0.119305	1.3e-06
JR11-H34	0.0764818	0.0290449	0.123919	1e-07
JR15-H34	0.0304418	-0.0169951	0.0778787	0.940869
JR2-F1C-H34	0.0476522	0.000215336	0.0950891	0.0467618
JR5-F1C-H34	0.218188	0.170752	0.265625	0
JR7-F1C-H34	0.122003	0.0745662	0.16944	0
JR8-F1A-H34	0.128702	0.0812655	0.176139	0
TP1-H34	0.0603176	0.0128807	0.107755	0.0003692
TP121B-H34	0.0684349	0.020998	0.115872	7.7e-06
TP3-92-H34	0.0509512	0.00351425	0.0983881	0.0156124
TP4a-H34	-0.0277553	-0.0751922	0.0196816	0.987451
TP51D-H34	0.0905391	0.0431022	0.137976	0
TP7-10F1A2-H34	0.110203	0.0627659	0.15764	0
TP81B-H34	0.075553	0.0281161	0.12299	2e-07
HG06-H36	-0.0432341	-0.090671	0.00420279	0.162614
HG08-H36	-0.0668844	-0.114321	-0.0194475	1.67e-05
HG13-H36	-0.0390234	-0.0864603	0.00841351	0.401805
JR11-H36	-0.0344098	-0.0818467	0.0130272	0.746803
JR15-H36	-0.0804498	-0.127887	-0.0330129	0
JR2-F1C-H36	-0.0632393	-0.110676	-0.0158024	9.73e-05
JR5-F1C-H36	0.107297	0.0598599	0.154734	0
JR7-F1C-H36	0.0111115	-0.0363254	0.0585484	1
JR8-F1A-H36	0.0178108	-0.0296261	0.0652477	1
TP1-H36	-0.050574	-0.0980109	-0.00313707	0.017814
TP121B-H36	-0.0424566	-0.0898936	0.00498026	0.196529
TP3-92-H36	-0.0599404	-0.107377	-0.0125035	0.0004362
TP4a-H36	-0.138647	-0.186084	-0.09121	0
TP51D-H36	-0.0203525	-0.0677894	0.0270844	0.999996
TP7-10F1A2-H36	-0.000688771	-0.0481257	0.0467481	1
TP81B-H36	-0.0353386	-0.0827755	0.0120983	0.680904
HG08-HG06	-0.0236503	-0.0710872	0.0237866	0.999667
HG13-HG06	0.00421072	-0.0432262	0.0516476	1
JR11-HG06	0.00882436	-0.0386126	0.0562613	1
JR15-HG06	-0.0372157	-0.0846526	0.0102212	0.537517
JR2-F1C-HG06	-0.0200052	-0.0674422	0.0274317	0.999998
JR5-F1C-HG06	0.150531	0.103094	0.197968	0
JR7-F1C-HG06	0.0543456	0.00690869	0.101782	0.0044423
JR8-F1A-HG06	0.0610449	0.013608	0.108482	0.0002667
TP1-HG06	-0.00733986	-0.0547768	0.040097	1
TP121B-HG06	0.000777465	-0.0466594	0.0482144	1
TP3-92-HG06	-0.0167063	-0.0641432	0.0307306	1
TP4a-HG06	-0.0954128	-0.14285	-0.0479759	0
TP51D-HG06	0.0228816	-0.0245553	0.0703185	0.999864
TP7-10F1A2-HG06	0.0425453	-0.00489156	0.0899822	0.192421
TP81B-HG06	0.00789553	-0.0395414	0.0553324	1
HG13-HG08	0.027861	-0.0195759	0.0752979	0.986518
JR11-HG08	0.0324747	-0.0149622	0.0799116	0.861673
JR15-HG08	-0.0135654	-0.0610023	0.0338715	1
JR2-F1C-HG08	0.00364506	-0.0437918	0.051082	1
JR5-F1C-HG08	0.174181	0.126744	0.221618	0
JR7-F1C-HG08	0.0779959	0.030559	0.125433	0
JR8-F1A-HG08	0.0846952	0.0372583	0.132132	0
TP1-HG08	0.0163104	-0.0311265	0.0637473	1
TP121B-HG08	0.0244278	-0.0230091	0.0718647	0.999237
TP3-92-HG08	0.00694398	-0.0404929	0.0543809	1
TP4a-HG08	-0.0717625	-0.119199	-0.0243256	1.3e-06
TP51D-HG08	0.0465319	-0.000904992	0.0939688	0.0658116
TP7-10F1A2-HG08	0.0661956	0.0187587	0.113633	2.35e-05
TP81B-HG08	0.0315458	-0.0158911	0.0789827	0.90331
JR11-HG13	0.00461364	-0.0428233	0.0520505	1
JR15-HG13	-0.0414264	-0.0888633	0.00601048	0.248814
JR2-F1C-HG13	-0.024216	-0.0716529	0.0232209	0.999387
JR5-F1C-HG13	0.14632	0.0988833	0.193757	0
JR7-F1C-HG13	0.0501349	0.00269797	0.0975718	0.0207287
JR8-F1A-HG13	0.0568342	0.00939731	0.104271	0.0016407
TP1-HG13	-0.0115506	-0.0589875	0.0358863	1
TP121B-HG13	-0.00343325	-0.0508702	0.0440037	1
TP3-92-HG13	-0.020917	-0.0683539	0.0265199	0.999991
TP4a-HG13	-0.0996235	-0.14706	-0.0521866	0
TP51D-HG13	0.0186709	-0.028766	0.0661078	1
TP7-10F1A2-HG13	0.0383346	-0.00910228	0.0857715	0.45218
TP81B-HG13	0.00368481	-0.0437521	0.0511217	1
JR15-JR11	-0.0460401	-0.093477	0.00139684	0.0760612
JR2-F1C-JR11	-0.0288296	-0.0762665	0.0186073	0.97509
JR5-F1C-JR11	0.141707	0.0942696	0.189143	0
JR7-F1C-JR11	0.0455212	-0.00191567	0.0929581	0.088289
JR8-F1A-JR11	0.0522206	0.00478367	0.0996575	0.0098989
TP1-JR11	-0.0161642	-0.0636011	0.0312727	1
TP121B-JR11	-0.00804689	-0.0554838	0.03939	1
TP3-92-JR11	-0.0255307	-0.0729676	0.0219062	0.997812
TP4a-JR11	-0.104237	-0.151674	-0.0568002	0
TP51D-JR11	0.0140573	-0.0333796	0.0614942	1
TP7-10F1A2-JR11	0.033721	-0.0137159	0.0811579	0.791659
TP81B-JR11	-0.000928829	-0.0483657	0.0465081	1
JR2-F1C-JR15	0.0172105	-0.0302264	0.0646474	1
JR5-F1C-JR15	0.187747	0.14031	0.235184	0
JR7-F1C-JR15	0.0915613	0.0441244	0.138998	0
JR8-F1A-JR15	0.0982606	0.0508237	0.145698	0
TP1-JR15	0.0298758	-0.0175611	0.0773128	0.955423
TP121B-JR15	0.0379932	-0.00944373	0.0854301	0.477874
TP3-92-JR15	0.0205094	-0.0269275	0.0679463	0.999995
TP4a-JR15	-0.0581971	-0.105634	-0.0107602	0.0009274
TP51D-JR15	0.0600973	0.0126604	0.107534	0.000407
TP7-10F1A2-JR15	0.0797611	0.0323242	0.127198	0
TP81B-JR15	0.0451112	-0.00232567	0.0925481	0.0990619
JR5-F1C-JR2-F1C	0.170536	0.123099	0.217973	0
JR7-F1C-JR2-F1C	0.0743508	0.0269139	0.121788	3e-07
JR8-F1A-JR2-F1C	0.0810502	0.0336133	0.128487	0
TP1-JR2-F1C	0.0126654	-0.0347715	0.0601023	1
TP121B-JR2-F1C	0.0207827	-0.0266542	0.0682196	0.999992
TP3-92-JR2-F1C	0.00329891	-0.044138	0.0507358	1
TP4a-JR2-F1C	-0.0754076	-0.122844	-0.0279706	2e-07
TP51D-JR2-F1C	0.0428868	-0.00455006	0.0903238	0.177182
TP7-10F1A2-JR2-F1C	0.0625506	0.0151137	0.109987	0.0001341
TP81B-JR2-F1C	0.0279008	-0.0195361	0.0753377	0.986153
JR7-F1C-JR5-F1C	-0.0961853	-0.143622	-0.0487484	0
JR8-F1A-JR5-F1C	-0.089486	-0.136923	-0.0420491	0
TP1-JR5-F1C	-0.157871	-0.205308	-0.110434	0
TP121B-JR5-F1C	-0.149753	-0.19719	-0.102317	0
TP3-92-JR5-F1C	-0.167237	-0.214674	-0.1198	0
TP4a-JR5-F1C	-0.245944	-0.293381	-0.198507	0
TP51D-JR5-F1C	-0.127649	-0.175086	-0.0802124	0
TP7-10F1A2-JR5-F1C	-0.107986	-0.155422	-0.0605487	0
TP81B-JR5-F1C	-0.142635	-0.190072	-0.0951985	0
JR8-F1A-JR7-F1C	0.00669934	-0.0407376	0.0541362	1
TP1-JR7-F1C	-0.0616855	-0.109122	-0.0142485	0.0001996
TP121B-JR7-F1C	-0.0535681	-0.101005	-0.00613122	0.005988
TP3-92-JR7-F1C	-0.0710519	-0.118489	-0.023615	2e-06
TP4a-JR7-F1C	-0.149758	-0.197195	-0.102321	0
TP51D-JR7-F1C	-0.031464	-0.0789009	0.0159729	0.906533
TP7-10F1A2-JR7-F1C	-0.0118002	-0.0592372	0.0356367	1
TP81B-JR7-F1C	-0.0464501	-0.093887	0.000986842	0.0674314
TP1-JR8-F1A	-0.0683848	-0.115822	-0.0209479	7.9e-06
TP121B-JR8-F1A	-0.0602675	-0.107704	-0.0128306	0.0003775
TP3-92-JR8-F1A	-0.0777513	-0.125188	-0.0303144	1e-07
TP4a-JR8-F1A	-0.156458	-0.203895	-0.109021	0
TP51D-JR8-F1A	-0.0381633	-0.0856002	0.00927358	0.46502
TP7-10F1A2-JR8-F1A	-0.0184996	-0.0659365	0.0289373	1
TP81B-JR8-F1A	-0.0531494	-0.100586	-0.0057125	0.0070146
TP121B-TP1	0.00811733	-0.0393196	0.0555542	1
TP3-92-TP1	-0.00936646	-0.0568034	0.0380704	1
TP4a-TP1	-0.0880729	-0.13551	-0.040636	0
TP51D-TP1	0.0302215	-0.0172154	0.0776584	0.946892
TP7-10F1A2-TP1	0.0498852	0.0024483	0.0973221	0.0225715
TP81B-TP1	0.0152354	-0.0322015	0.0626723	1
TP3-92-TP121B	-0.0174838	-0.0649207	0.0299531	1
TP4a-TP121B	-0.0961903	-0.143627	-0.0487533	0
TP51D-TP121B	0.0221041	-0.0253328	0.069541	0.999949
TP7-10F1A2-TP121B	0.0417679	-0.00566903	0.0892048	0.230551
TP81B-TP121B	0.00711806	-0.0403188	0.054555	1
TP4a-TP3-92	-0.0787065	-0.126143	-0.0312696	0
TP51D-TP3-92	0.0395879	-0.00784897	0.0870248	0.362358
TP7-10F1A2-TP3-92	0.0592517	0.0118148	0.106689	0.0005895
TP81B-TP3-92	0.0246019	-0.022835	0.0720388	0.999091
TP51D-TP4a	0.118294	0.0708575	0.165731	0
TP7-10F1A2-TP4a	0.137958	0.0905212	0.185395	0
TP81B-TP4a	0.103308	0.0558714	0.150745	0
TP7-10F1A2-TP51D	0.0196637	-0.0277732	0.0671006	0.999999
TP81B-TP51D	-0.0149861	-0.062423	0.0324508	1
TP81B-TP7-10F1A2	-0.0346498	-0.0820867	0.0127871	0.730301
