# Supplementary material for: Population and subspecies diversity at mouse centromere satellites
Source: BMC Genomics. 2021 Apr 17;22:279. doi: 10.1186/s12864-021-07591-5 (PMC8052823; doi:10.1186/s12864-021-07591-5)
Supplement: Supplementary file 11 — Additional file 11: Table S2. The frequency of relaxed edit distance centromere satellite 31-mers in the mouse reference (mm10) genome. [file 12864_2021_7591_MOESM11_ESM.xlsx]

## Sheet: MinorSat
Frequency of 31-mer in mm10	Frequency
0	2074830
1	1362
2	194
3	37
4	22
5	3
6	5
7	6
8	2
9	8
10	1
12	2
13	2
14	3
15	3
16	6
17	3
18	7
19	6
20	5
21	3
27	1
28	2
29	1
31	2
32	8
33	5
34	10
35	7
36	1
37	4
38	3
39	2
52	1
65	2
66	1
67	1
68	1
70	1
71	1
73	1
74	1
96	1
99	1
102	1

## Sheet: MajorSat
Frequency of 31-mer in mm10	Frequency
0	51180820
1	6476
2	1118
3	704
4	416
5	244
6	153
7	75
8	82
9	52
10	45
11	28
12	29
13	27
14	36
15	29
16	22
17	19
18	19
19	22
20	25
21	15
22	16
23	8
24	3
25	7
26	3
27	5
28	8
29	8
30	5
31	8
32	4
33	2
34	6
36	2
37	3
38	1
39	1
41	2
42	2
44	1
45	3
46	1
47	5
48	1
49	2
50	3
51	2
52	2
