# Supplementary material for: Population and subspecies diversity at mouse centromere satellites
Source: BMC Genomics. 2021 Apr 17;22:279. doi: 10.1186/s12864-021-07591-5 (PMC8052823; doi:10.1186/s12864-021-07591-5)
Supplement: Supplementary file 13 — Additional file 13: Table S4. Sequences and primers used for FISH experiments. [file 12864_2021_7591_MOESM13_ESM.xlsx]

## Sheet: Sheet1
M. musculus major satellite oligo	TGGAATATGGCAAGAAAACTGAAAATCATGGAAAATGAGAAACATCCACTTGACGACTTGAAAAATGACGAAATCACT
M. musculus minor satellite oligo	GATATACACTGTTCTACAAATCCCGTTTCCAACGAATGTGTTTTTCAGTGTAACTCACTCATCTAATATATTCTAAAGTGTGGTTTTTATCATTTTCCCTGTTTCTCATTGTAACTCATT
Major satellite F primer	5′- CATGGAAAATGATAAAAACC -3′
Major satellite R primer	5′-CATCTAATATGTTCTACAGTGTGG-3′
Minor satellite F primer	5′-ACATTCGCCGTTACAAGATGGCGCTGA-3′
Minor satellite R primer	5′-AATTGTTATTAGACGCGTTCTCACGCC-3′
